# Supplementary material for: The viable but nonculturable state induction and genomic analyses of Lactobacillus casei BM‐LC14617, a beer‐spoilage bacterium
Source: Microbiologyopen. 2017 Jul 6;6(5):e00506. doi: 10.1002/mbo3.506 (PMC5635166; doi:10.1002/mbo3.506)
Supplement: Supplementary file 1 [file MBO3-6-na-s001.xlsx]

## Sheet: Sheet1
Table S1 GO functional annotation of genes in L. casei strain BM-LC14617
gene	GO category	GO accession	GO term
gene_0001	cellular component	GO:0005694	chromosome
gene_0001	cellular component	GO:0005737	cytoplasm
gene_0002	cellular component	GO:0005694	chromosome
gene_0002	cellular component	GO:0005737	cytoplasm
gene_0003	cellular component	GO:0005737	cytoplasm
gene_0004	cellular component	GO:0005840	ribosome
gene_0005	cellular component	GO:0005737	cytoplasm
gene_0006	cellular component	GO:0005737	cytoplasm
gene_0007	cellular component	GO:0005737	cytoplasm
gene_0008	cellular component	GO:0005737	cytoplasm
gene_0009	cellular component	GO:0005886	plasma membrane
gene_0009	cellular component	GO:0016021	integral component of membrane
gene_0010	cellular component	GO:0016020	membrane
gene_0012	cellular component	GO:0005737	cytoplasm
gene_0014	cellular component	GO:0005737	cytoplasm
gene_0015	cellular component	GO:0005737	cytoplasm
gene_0016	cellular component	GO:0005737	cytoplasm
gene_0020	cellular component	GO:0005737	cytoplasm
gene_0021	cellular component	GO:0009380	excinuclease repair complex
gene_0021	cellular component	GO:0005737	cytoplasm
gene_0022	cellular component	GO:0016021	integral component of membrane
gene_0023	cellular component	GO:0016021	integral component of membrane
gene_0025	cellular component	GO:0005737	cytoplasm
gene_0029	cellular component	GO:0005737	cytoplasm
gene_0032	cellular component	GO:0005737	cytoplasm
gene_0033	cellular component	GO:0005737	cytoplasm
gene_0034	cellular component	GO:0000015	phosphopyruvate hydratase complex
gene_0034	cellular component	GO:0009986	cell surface
gene_0034	cellular component	GO:0005576	extracellular region
gene_0035	cellular component	GO:0009338	exodeoxyribonuclease V complex
gene_0038	cellular component	GO:0009338	exodeoxyribonuclease V complex
gene_0044	cellular component	GO:0016021	integral component of membrane
gene_0048	cellular component	GO:0016021	integral component of membrane
gene_0052	cellular component	GO:0015935	small ribosomal subunit
gene_0053	cellular component	GO:0015935	small ribosomal subunit
gene_0054	cellular component	GO:0005737	cytoplasm
gene_0055	cellular component	GO:0005737	cytoplasm
gene_0056	cellular component	GO:0005737	cytoplasm
gene_0061	cellular component	GO:0016021	integral component of membrane
gene_0062	cellular component	GO:0016021	integral component of membrane
gene_0062	cellular component	GO:0005622	intracellular
gene_0063	cellular component	GO:0005622	intracellular
gene_0067	cellular component	GO:0005840	ribosome
gene_0070	cellular component	GO:0005737	cytoplasm
gene_0084	cellular component	GO:0005840	ribosome
gene_0085	cellular component	GO:0005840	ribosome
gene_0086	cellular component	GO:0005737	cytoplasm
gene_0088	cellular component	GO:0016021	integral component of membrane
gene_0091	cellular component	GO:0005737	cytoplasm
gene_0095	cellular component	GO:0005737	cytoplasm
gene_0098	cellular component	GO:0016021	integral component of membrane
gene_0099	cellular component	GO:0005737	cytoplasm
gene_0105	cellular component	GO:0005623	cell
gene_0110	cellular component	GO:0016021	integral component of membrane
gene_0115	cellular component	GO:0005886	plasma membrane
gene_0119	cellular component	GO:0016021	integral component of membrane
gene_0121	cellular component	GO:0005737	cytoplasm
gene_0122	cellular component	GO:0005737	cytoplasm
gene_0124	cellular component	GO:0016021	integral component of membrane
gene_0125	cellular component	GO:0005737	cytoplasm
gene_0126	cellular component	GO:0016021	integral component of membrane
gene_0127	cellular component	GO:0016020	membrane
gene_0128	cellular component	GO:0016020	membrane
gene_0129	cellular component	GO:0016021	integral component of membrane
gene_0133	cellular component	GO:0005737	cytoplasm
gene_0136	cellular component	GO:0016021	integral component of membrane
gene_0137	cellular component	GO:0016021	integral component of membrane
gene_0139	cellular component	GO:0005622	intracellular
gene_0140	cellular component	GO:0016021	integral component of membrane
gene_0140	cellular component	GO:0005622	intracellular
gene_0141	cellular component	GO:0005737	cytoplasm
gene_0142	cellular component	GO:0005737	cytoplasm
gene_0143	cellular component	GO:0005737	cytoplasm
gene_0144	cellular component	GO:0016021	integral component of membrane
gene_0144	cellular component	GO:0005886	plasma membrane
gene_0145	cellular component	GO:0016021	integral component of membrane
gene_0145	cellular component	GO:0005886	plasma membrane
gene_0151	cellular component	GO:0005737	cytoplasm
gene_0153	cellular component	GO:0005737	cytoplasm
gene_0154	cellular component	GO:0005737	cytoplasm
gene_0155	cellular component	GO:0005737	cytoplasm
gene_0160	cellular component	GO:0005886	plasma membrane
gene_0160	cellular component	GO:0016021	integral component of membrane
gene_0161	cellular component	GO:0016021	integral component of membrane
gene_0162	cellular component	GO:0005737	cytoplasm
gene_0163	cellular component	GO:0005737	cytoplasm
gene_0164	cellular component	GO:0005737	cytoplasm
gene_0169	cellular component	GO:0005737	cytoplasm
gene_0170	cellular component	GO:0016021	integral component of membrane
gene_0171	cellular component	GO:0016021	integral component of membrane
gene_0172	cellular component	GO:0016021	integral component of membrane
gene_0179	cellular component	GO:0005737	cytoplasm
gene_0181	cellular component	GO:0016021	integral component of membrane
gene_0187	cellular component	GO:0005886	plasma membrane
gene_0187	cellular component	GO:0016021	integral component of membrane
gene_0198	cellular component	GO:0016021	integral component of membrane
gene_0199	cellular component	GO:0016021	integral component of membrane
gene_0202	cellular component	GO:0016021	integral component of membrane
gene_0210	cellular component	GO:0016020	membrane
gene_0214	cellular component	GO:0016021	integral component of membrane
gene_0215	cellular component	GO:0016021	integral component of membrane
gene_0216	cellular component	GO:0016021	integral component of membrane
gene_0219	cellular component	GO:0016021	integral component of membrane
gene_0223	cellular component	GO:0005737	cytoplasm
gene_0223	cellular component	GO:0005886	plasma membrane
gene_0231	cellular component	GO:0016021	integral component of membrane
gene_0233	cellular component	GO:0005737	cytoplasm
gene_0235	cellular component	GO:0016021	integral component of membrane
gene_0236	cellular component	GO:0016020	membrane
gene_0237	cellular component	GO:0016021	integral component of membrane
gene_0237	cellular component	GO:0005886	plasma membrane
gene_0238	cellular component	GO:0016021	integral component of membrane
gene_0238	cellular component	GO:0005886	plasma membrane
gene_0240	cellular component	GO:0016021	integral component of membrane
gene_0240	cellular component	GO:0005886	plasma membrane
gene_0241	cellular component	GO:0005737	cytoplasm
gene_0244	cellular component	GO:0045261	proton-transporting ATP synthase complex, catalytic core F(1)
gene_0244	cellular component	GO:0005886	plasma membrane
gene_0245	cellular component	GO:0045261	proton-transporting ATP synthase complex, catalytic core F(1)
gene_0245	cellular component	GO:0005886	plasma membrane
gene_0246	cellular component	GO:0045261	proton-transporting ATP synthase complex, catalytic core F(1)
gene_0246	cellular component	GO:0005886	plasma membrane
gene_0247	cellular component	GO:0045261	proton-transporting ATP synthase complex, catalytic core F(1)
gene_0247	cellular component	GO:0005886	plasma membrane
gene_0250	cellular component	GO:0045261	proton-transporting ATP synthase complex, catalytic core F(1)
gene_0250	cellular component	GO:0005886	plasma membrane
gene_0251	cellular component	GO:0045261	proton-transporting ATP synthase complex, catalytic core F(1)
gene_0251	cellular component	GO:0005886	plasma membrane
gene_0252	cellular component	GO:0016021	integral component of membrane
gene_0252	cellular component	GO:0045263	proton-transporting ATP synthase complex, coupling factor F(o)
gene_0252	cellular component	GO:0005886	plasma membrane
gene_0253	cellular component	GO:0016021	integral component of membrane
gene_0253	cellular component	GO:0045263	proton-transporting ATP synthase complex, coupling factor F(o)
gene_0253	cellular component	GO:0005886	plasma membrane
gene_0254	cellular component	GO:0016021	integral component of membrane
gene_0254	cellular component	GO:0045263	proton-transporting ATP synthase complex, coupling factor F(o)
gene_0254	cellular component	GO:0005886	plasma membrane
gene_0257	cellular component	GO:0005737	cytoplasm
gene_0258	cellular component	GO:0005737	cytoplasm
gene_0260	cellular component	GO:0005737	cytoplasm
gene_0261	cellular component	GO:0005737	cytoplasm
gene_0262	cellular component	GO:0005737	cytoplasm
gene_0268	cellular component	GO:0016021	integral component of membrane
gene_0271	cellular component	GO:0005887	integral component of plasma membrane
gene_0273	cellular component	GO:0016021	integral component of membrane
gene_0274	cellular component	GO:0000015	phosphopyruvate hydratase complex
gene_0274	cellular component	GO:0009986	cell surface
gene_0274	cellular component	GO:0005576	extracellular region
gene_0275	cellular component	GO:0016021	integral component of membrane
gene_0276	cellular component	GO:0016021	integral component of membrane
gene_0277	cellular component	GO:0043190	ATP-binding cassette (ABC) transporter complex
gene_0278	cellular component	GO:0043190	ATP-binding cassette (ABC) transporter complex
gene_0279	cellular component	GO:0005887	integral component of plasma membrane
gene_0280	cellular component	GO:0043190	ATP-binding cassette (ABC) transporter complex
gene_0280	cellular component	GO:0005887	integral component of plasma membrane
gene_0282	cellular component	GO:0016021	integral component of membrane
gene_0285	cellular component	GO:0016021	integral component of membrane
gene_0286	cellular component	GO:0016021	integral component of membrane
gene_0288	cellular component	GO:0005886	plasma membrane
gene_0289	cellular component	GO:0016021	integral component of membrane
gene_0289	cellular component	GO:0005886	plasma membrane
gene_0290	cellular component	GO:0016021	integral component of membrane
gene_0291	cellular component	GO:0016021	integral component of membrane
gene_0292	cellular component	GO:0016021	integral component of membrane
gene_0299	cellular component	GO:0005840	ribosome
gene_0300	cellular component	GO:0005840	ribosome
gene_0303	cellular component	GO:0016021	integral component of membrane
gene_0303	cellular component	GO:0005886	plasma membrane
gene_0311	cellular component	GO:0005886	plasma membrane
gene_0311	cellular component	GO:0016021	integral component of membrane
gene_0312	cellular component	GO:0043190	ATP-binding cassette (ABC) transporter complex
gene_0313	cellular component	GO:0043190	ATP-binding cassette (ABC) transporter complex
gene_0314	cellular component	GO:0016021	integral component of membrane
gene_0315	cellular component	GO:0005840	ribosome
gene_0317	cellular component	GO:0005840	ribosome
gene_0318	cellular component	GO:0005840	ribosome
gene_0319	cellular component	GO:0005737	cytoplasm
gene_0320	cellular component	GO:0005737	cytoplasm
gene_0321	cellular component	GO:0005737	cytoplasm
gene_0323	cellular component	GO:0005622	intracellular
gene_0323	cellular component	GO:0005886	plasma membrane
gene_0323	cellular component	GO:0016021	integral component of membrane
gene_0324	cellular component	GO:0015934	large ribosomal subunit
gene_0325	cellular component	GO:0015934	large ribosomal subunit
gene_0326	cellular component	GO:0015935	small ribosomal subunit
gene_0327	cellular component	GO:0005840	ribosome
gene_0328	cellular component	GO:0005840	ribosome
gene_0329	cellular component	GO:0005840	ribosome
gene_0330	cellular component	GO:0005840	ribosome
gene_0331	cellular component	GO:0005840	ribosome
gene_0332	cellular component	GO:0005840	ribosome
gene_0333	cellular component	GO:0005840	ribosome
gene_0334	cellular component	GO:0015934	large ribosomal subunit
gene_0335	cellular component	GO:0005840	ribosome
gene_0336	cellular component	GO:0005840	ribosome
gene_0337	cellular component	GO:0005840	ribosome
gene_0338	cellular component	GO:0015935	small ribosomal subunit
gene_0339	cellular component	GO:0015935	small ribosomal subunit
gene_0340	cellular component	GO:0015934	large ribosomal subunit
gene_0341	cellular component	GO:0015935	small ribosomal subunit
gene_0342	cellular component	GO:0015934	large ribosomal subunit
gene_0343	cellular component	GO:0005840	ribosome
gene_0344	cellular component	GO:0005840	ribosome
gene_0345	cellular component	GO:0005840	ribosome
gene_0346	cellular component	GO:0005840	ribosome
gene_0347	cellular component	GO:0005840	ribosome
gene_0348	cellular component	GO:0016021	integral component of membrane
gene_0348	cellular component	GO:0005886	plasma membrane
gene_0353	cellular component	GO:0005737	cytoplasm
gene_0354	cellular component	GO:0005737	cytoplasm
gene_0355	cellular component	GO:0015935	small ribosomal subunit
gene_0357	cellular component	GO:0015935	small ribosomal subunit
gene_0358	cellular component	GO:0016021	integral component of membrane
gene_0359	cellular component	GO:0016021	integral component of membrane
gene_0367	cellular component	GO:0016021	integral component of membrane
gene_0369	cellular component	GO:0005737	cytoplasm
gene_0370	cellular component	GO:0016021	integral component of membrane
gene_0371	cellular component	GO:0016021	integral component of membrane
gene_0380	cellular component	GO:0016020	membrane
gene_0381	cellular component	GO:0016020	membrane
gene_0382	cellular component	GO:0016020	membrane
gene_0391	cellular component	GO:0016020	membrane
gene_0392	cellular component	GO:0005737	cytoplasm
gene_0403	cellular component	GO:0016021	integral component of membrane
gene_0404	cellular component	GO:0016020	membrane
gene_0412	cellular component	GO:0016021	integral component of membrane
gene_0414	cellular component	GO:0055052	ATP-binding cassette (ABC) transporter complex, substrate-binding subunit-containing
gene_0414	cellular component	GO:0030288	outer membrane-bounded periplasmic space
gene_0415	cellular component	GO:0016021	integral component of membrane
gene_0415	cellular component	GO:0005886	plasma membrane
gene_0416	cellular component	GO:0016021	integral component of membrane
gene_0416	cellular component	GO:0005886	plasma membrane
gene_0417	cellular component	GO:0016021	integral component of membrane
gene_0417	cellular component	GO:0005886	plasma membrane
gene_0418	cellular component	GO:0016021	integral component of membrane
gene_0418	cellular component	GO:0005886	plasma membrane
gene_0419	cellular component	GO:0016021	integral component of membrane
gene_0419	cellular component	GO:0005886	plasma membrane
gene_0420	cellular component	GO:0016021	integral component of membrane
gene_0420	cellular component	GO:0005886	plasma membrane
gene_0426	cellular component	GO:0016021	integral component of membrane
gene_0427	cellular component	GO:0005737	cytoplasm
gene_0431	cellular component	GO:0016021	integral component of membrane
gene_0433	cellular component	GO:0016021	integral component of membrane
gene_0435	cellular component	GO:0005622	intracellular
gene_0436	cellular component	GO:0005622	intracellular
gene_0437	cellular component	GO:0005737	cytoplasm
gene_0438	cellular component	GO:0016020	membrane
gene_0439	cellular component	GO:0016021	integral component of membrane
gene_0441	cellular component	GO:0043190	ATP-binding cassette (ABC) transporter complex
gene_0442	cellular component	GO:0016021	integral component of membrane
gene_0442	cellular component	GO:0005886	plasma membrane
gene_0443	cellular component	GO:0016021	integral component of membrane
gene_0443	cellular component	GO:0005886	plasma membrane
gene_0444	cellular component	GO:0016021	integral component of membrane
gene_0444	cellular component	GO:0005886	plasma membrane
gene_0445	cellular component	GO:0016021	integral component of membrane
gene_0445	cellular component	GO:0005886	plasma membrane
gene_0446	cellular component	GO:0042597	periplasmic space
gene_0447	cellular component	GO:0042597	periplasmic space
gene_0448	cellular component	GO:0042597	periplasmic space
gene_0449	cellular component	GO:0016021	integral component of membrane
gene_0450	cellular component	GO:0016021	integral component of membrane
gene_0451	cellular component	GO:0016021	integral component of membrane
gene_0453	cellular component	GO:0016020	membrane
gene_0454	cellular component	GO:0016021	integral component of membrane
gene_0457	cellular component	GO:0016021	integral component of membrane
gene_0460	cellular component	GO:0005737	cytoplasm
gene_0462	cellular component	GO:0016021	integral component of membrane
gene_0463	cellular component	GO:0005737	cytoplasm
gene_0465	cellular component	GO:0016020	membrane
gene_0466	cellular component	GO:0016021	integral component of membrane
gene_0468	cellular component	GO:0016021	integral component of membrane
gene_0469	cellular component	GO:0016021	integral component of membrane
gene_0470	cellular component	GO:0016021	integral component of membrane
gene_0472	cellular component	GO:0016021	integral component of membrane
gene_0474	cellular component	GO:0016021	integral component of membrane
gene_0475	cellular component	GO:0016021	integral component of membrane
gene_0489	cellular component	GO:0016021	integral component of membrane
gene_0490	cellular component	GO:0005622	intracellular
gene_0491	cellular component	GO:0016021	integral component of membrane
gene_0491	cellular component	GO:0005622	intracellular
gene_0493	cellular component	GO:0016021	integral component of membrane
gene_0495	cellular component	GO:0016021	integral component of membrane
gene_0499	cellular component	GO:0016020	membrane
gene_0500	cellular component	GO:0016021	integral component of membrane
gene_0502	cellular component	GO:0016021	integral component of membrane
gene_0505	cellular component	GO:0016020	membrane
gene_0510	cellular component	GO:0016020	membrane
gene_0512	cellular component	GO:0016021	integral component of membrane
gene_0513	cellular component	GO:0016021	integral component of membrane
gene_0515	cellular component	GO:0005737	cytoplasm
gene_0525	cellular component	GO:0016021	integral component of membrane
gene_0527	cellular component	GO:0005622	intracellular
gene_0528	cellular component	GO:0031012	extracellular matrix
gene_0532	cellular component	GO:0016021	integral component of membrane
gene_0538	cellular component	GO:0016021	integral component of membrane
gene_0539	cellular component	GO:0016021	integral component of membrane
gene_0540	cellular component	GO:0016021	integral component of membrane
gene_0541	cellular component	GO:0016021	integral component of membrane
gene_0542	cellular component	GO:0016020	membrane
gene_0543	cellular component	GO:0016020	membrane
gene_0546	cellular component	GO:0043190	ATP-binding cassette (ABC) transporter complex
gene_0547	cellular component	GO:0016021	integral component of membrane
gene_0547	cellular component	GO:0005886	plasma membrane
gene_0560	cellular component	GO:0005737	cytoplasm
gene_0560	cellular component	GO:0005886	plasma membrane
gene_0561	cellular component	GO:0005737	cytoplasm
gene_0561	cellular component	GO:0005886	plasma membrane
gene_0563	cellular component	GO:0005840	ribosome
gene_0564	cellular component	GO:0016021	integral component of membrane
gene_0565	cellular component	GO:0016021	integral component of membrane
gene_0566	cellular component	GO:0016021	integral component of membrane
gene_0567	cellular component	GO:0016021	integral component of membrane
gene_0568	cellular component	GO:0016021	integral component of membrane
gene_0572	cellular component	GO:0005737	cytoplasm
gene_0573	cellular component	GO:0005737	cytoplasm
gene_0574	cellular component	GO:0005737	cytoplasm
gene_0583	cellular component	GO:0005737	cytoplasm
gene_0584	cellular component	GO:0005737	cytoplasm
gene_0585	cellular component	GO:0005737	cytoplasm
gene_0586	cellular component	GO:0005737	cytoplasm
gene_0587	cellular component	GO:0016021	integral component of membrane
gene_0589	cellular component	GO:0005737	cytoplasm
gene_0590	cellular component	GO:0005737	cytoplasm
gene_0593	cellular component	GO:0005737	cytoplasm
gene_0594	cellular component	GO:0005737	cytoplasm
gene_0595	cellular component	GO:0005737	cytoplasm
gene_0596	cellular component	GO:0005737	cytoplasm
gene_0597	cellular component	GO:0005737	cytoplasm
gene_0598	cellular component	GO:0005737	cytoplasm
gene_0606	cellular component	GO:0016021	integral component of membrane
gene_0607	cellular component	GO:0016021	integral component of membrane
gene_0608	cellular component	GO:0005622	intracellular
gene_0609	cellular component	GO:0016020	membrane
gene_0610	cellular component	GO:0016021	integral component of membrane
gene_0610	cellular component	GO:0005622	intracellular
gene_0611	cellular component	GO:0016021	integral component of membrane
gene_0611	cellular component	GO:0005622	intracellular
gene_0614	cellular component	GO:0016021	integral component of membrane
gene_0618	cellular component	GO:0005737	cytoplasm
gene_0620	cellular component	GO:0005737	cytoplasm
gene_0623	cellular component	GO:0005737	cytoplasm
gene_0624	cellular component	GO:0019897	extrinsic component of plasma membrane
gene_0624	cellular component	GO:0005694	chromosome
gene_0625	cellular component	GO:0005694	chromosome
gene_0626	cellular component	GO:0016021	integral component of membrane
gene_0627	cellular component	GO:0016021	integral component of membrane
gene_0629	cellular component	GO:0016021	integral component of membrane
gene_0630	cellular component	GO:0005622	intracellular
gene_0633	cellular component	GO:0016021	integral component of membrane
gene_0634	cellular component	GO:0016021	integral component of membrane
gene_0637	cellular component	GO:0016021	integral component of membrane
gene_0638	cellular component	GO:0016021	integral component of membrane
gene_0642	cellular component	GO:0016020	membrane
gene_0643	cellular component	GO:0016021	integral component of membrane
gene_0644	cellular component	GO:0016021	integral component of membrane
gene_0646	cellular component	GO:0016021	integral component of membrane
gene_0651	cellular component	GO:0016021	integral component of membrane
gene_0652	cellular component	GO:0016021	integral component of membrane
gene_0653	cellular component	GO:0016021	integral component of membrane
gene_0654	cellular component	GO:0016020	membrane
gene_0655	cellular component	GO:0016021	integral component of membrane
gene_0656	cellular component	GO:0016021	integral component of membrane
gene_0668	cellular component	GO:0016020	membrane
gene_0670	cellular component	GO:0016021	integral component of membrane
gene_0680	cellular component	GO:0016021	integral component of membrane
gene_0681	cellular component	GO:0016021	integral component of membrane
gene_0682	cellular component	GO:0016021	integral component of membrane
gene_0683	cellular component	GO:0016021	integral component of membrane
gene_0686	cellular component	GO:0016021	integral component of membrane
gene_0688	cellular component	GO:0016021	integral component of membrane
gene_0690	cellular component	GO:0016021	integral component of membrane
gene_0694	cellular component	GO:0016021	integral component of membrane
gene_0694	cellular component	GO:0005886	plasma membrane
gene_0696	cellular component	GO:0016021	integral component of membrane
gene_0696	cellular component	GO:0005886	plasma membrane
gene_0697	cellular component	GO:0016020	membrane
gene_0698	cellular component	GO:0016021	integral component of membrane
gene_0699	cellular component	GO:0016021	integral component of membrane
gene_0700	cellular component	GO:0016021	integral component of membrane
gene_0705	cellular component	GO:0005886	plasma membrane
gene_0705	cellular component	GO:0016021	integral component of membrane
gene_0706	cellular component	GO:0005886	plasma membrane
gene_0706	cellular component	GO:0016021	integral component of membrane
gene_0711	cellular component	GO:0016021	integral component of membrane
gene_0718	cellular component	GO:0016021	integral component of membrane
gene_0719	cellular component	GO:0016021	integral component of membrane
gene_0720	cellular component	GO:0016021	integral component of membrane
gene_0721	cellular component	GO:0016021	integral component of membrane
gene_0727	cellular component	GO:0005737	cytoplasm
gene_0732	cellular component	GO:0016021	integral component of membrane
gene_0732	cellular component	GO:0005622	intracellular
gene_0733	cellular component	GO:0016021	integral component of membrane
gene_0733	cellular component	GO:0005622	intracellular
gene_0734	cellular component	GO:0005622	intracellular
gene_0738	cellular component	GO:0016021	integral component of membrane
gene_0739	cellular component	GO:0016021	integral component of membrane
gene_0744	cellular component	GO:0005623	cell
gene_0751	cellular component	GO:0016021	integral component of membrane
gene_0753	cellular component	GO:0005737	cytoplasm
gene_0754	cellular component	GO:0005737	cytoplasm
gene_0755	cellular component	GO:0005737	cytoplasm
gene_0756	cellular component	GO:0016021	integral component of membrane
gene_0758	cellular component	GO:0016021	integral component of membrane
gene_0759	cellular component	GO:0016021	integral component of membrane
gene_0760	cellular component	GO:0016021	integral component of membrane
gene_0761	cellular component	GO:0009360	DNA polymerase III complex
gene_0762	cellular component	GO:0005840	ribosome
gene_0763	cellular component	GO:0005840	ribosome
gene_0765	cellular component	GO:0016021	integral component of membrane
gene_0768	cellular component	GO:0005737	cytoplasm
gene_0769	cellular component	GO:0005737	cytoplasm
gene_0770	cellular component	GO:0005737	cytoplasm
gene_0771	cellular component	GO:0016021	integral component of membrane
gene_0772	cellular component	GO:0016020	membrane
gene_0773	cellular component	GO:0016021	integral component of membrane
gene_0773	cellular component	GO:0005886	plasma membrane
gene_0774	cellular component	GO:0005737	cytoplasm
gene_0775	cellular component	GO:0005737	cytoplasm
gene_0777	cellular component	GO:0005737	cytoplasm
gene_0778	cellular component	GO:0005737	cytoplasm
gene_0782	cellular component	GO:0005840	ribosome
gene_0784	cellular component	GO:0005737	cytoplasm
gene_0785	cellular component	GO:0005737	cytoplasm
gene_0786	cellular component	GO:0005737	cytoplasm
gene_0787	cellular component	GO:0016021	integral component of membrane
gene_0788	cellular component	GO:0016021	integral component of membrane
gene_0793	cellular component	GO:0005737	cytoplasm
gene_0794	cellular component	GO:0005737	cytoplasm
gene_0796	cellular component	GO:0005737	cytoplasm
gene_0799	cellular component	GO:0005737	cytoplasm
gene_0800	cellular component	GO:0005737	cytoplasm
gene_0802	cellular component	GO:0016021	integral component of membrane
gene_0806	cellular component	GO:0016021	integral component of membrane
gene_0807	cellular component	GO:0016021	integral component of membrane
gene_0808	cellular component	GO:0016021	integral component of membrane
gene_0809	cellular component	GO:0016020	membrane
gene_0810	cellular component	GO:0016021	integral component of membrane
gene_0811	cellular component	GO:0016020	membrane
gene_0812	cellular component	GO:0043190	ATP-binding cassette (ABC) transporter complex
gene_0813	cellular component	GO:0043190	ATP-binding cassette (ABC) transporter complex
gene_0816	cellular component	GO:0016021	integral component of membrane
gene_0817	cellular component	GO:0016021	integral component of membrane
gene_0818	cellular component	GO:0016021	integral component of membrane
gene_0819	cellular component	GO:0016021	integral component of membrane
gene_0821	cellular component	GO:0016021	integral component of membrane
gene_0822	cellular component	GO:0016021	integral component of membrane
gene_0827	cellular component	GO:0005737	cytoplasm
gene_0832	cellular component	GO:0016020	membrane
gene_0835	cellular component	GO:0016021	integral component of membrane
gene_0836	cellular component	GO:0016021	integral component of membrane
gene_0838	cellular component	GO:0016021	integral component of membrane
gene_0840	cellular component	GO:0016021	integral component of membrane
gene_0850	cellular component	GO:0016021	integral component of membrane
gene_0851	cellular component	GO:0016021	integral component of membrane
gene_0852	cellular component	GO:0016020	membrane
gene_0861	cellular component	GO:0005737	cytoplasm
gene_0861	cellular component	GO:0005886	plasma membrane
gene_0862	cellular component	GO:0016021	integral component of membrane
gene_0867	cellular component	GO:0016020	membrane
gene_0878	cellular component	GO:0005840	ribosome
gene_0882	cellular component	GO:0016021	integral component of membrane
gene_0884	cellular component	GO:0016021	integral component of membrane
gene_0885	cellular component	GO:0016021	integral component of membrane
gene_0886	cellular component	GO:0016021	integral component of membrane
gene_0892	cellular component	GO:0016021	integral component of membrane
gene_0893	cellular component	GO:0016021	integral component of membrane
gene_0902	cellular component	GO:0016021	integral component of membrane
gene_0903	cellular component	GO:0016021	integral component of membrane
gene_0909	cellular component	GO:0016021	integral component of membrane
gene_0910	cellular component	GO:0016021	integral component of membrane
gene_0911	cellular component	GO:0016021	integral component of membrane
gene_0914	cellular component	GO:0016021	integral component of membrane
gene_0915	cellular component	GO:0016021	integral component of membrane
gene_0919	cellular component	GO:0016021	integral component of membrane
gene_0923	cellular component	GO:0005886	plasma membrane
gene_0923	cellular component	GO:0016021	integral component of membrane
gene_0924	cellular component	GO:0005737	cytoplasm
gene_0925	cellular component	GO:0005623	cell
gene_0928	cellular component	GO:0005737	cytoplasm
gene_0930	cellular component	GO:0005737	cytoplasm
gene_0933	cellular component	GO:0005737	cytoplasm
gene_0939	cellular component	GO:0005737	cytoplasm
gene_0944	cellular component	GO:0016020	membrane
gene_0945	cellular component	GO:0016021	integral component of membrane
gene_0948	cellular component	GO:0005737	cytoplasm
gene_0949	cellular component	GO:0005840	ribosome
gene_0954	cellular component	GO:0016021	integral component of membrane
gene_0956	cellular component	GO:0005737	cytoplasm
gene_0958	cellular component	GO:1990077	primosome complex
gene_0959	cellular component	GO:1990077	primosome complex
gene_0962	cellular component	GO:0005737	cytoplasm
gene_0969	cellular component	GO:0005737	cytoplasm
gene_0972	cellular component	GO:0005737	cytoplasm
gene_0972	cellular component	GO:0009318	exodeoxyribonuclease VII complex
gene_0974	cellular component	GO:0005737	cytoplasm
gene_0974	cellular component	GO:0009318	exodeoxyribonuclease VII complex
gene_0979	cellular component	GO:0005737	cytoplasm
gene_0982	cellular component	GO:0005737	cytoplasm
gene_0983	cellular component	GO:0005737	cytoplasm
gene_0984	cellular component	GO:0005737	cytoplasm
gene_0989	cellular component	GO:0016021	integral component of membrane
gene_0991	cellular component	GO:0016021	integral component of membrane
gene_0992	cellular component	GO:0016021	integral component of membrane
gene_0996	cellular component	GO:0016021	integral component of membrane
gene_0997	cellular component	GO:0005737	cytoplasm
gene_0998	cellular component	GO:0005737	cytoplasm
gene_1000	cellular component	GO:0016021	integral component of membrane
gene_1001	cellular component	GO:0016021	integral component of membrane
gene_1002	cellular component	GO:0016021	integral component of membrane
gene_1005	cellular component	GO:0016021	integral component of membrane
gene_1005	cellular component	GO:0005886	plasma membrane
gene_1006	cellular component	GO:0016021	integral component of membrane
gene_1006	cellular component	GO:0005886	plasma membrane
gene_1007	cellular component	GO:0016021	integral component of membrane
gene_1008	cellular component	GO:0016021	integral component of membrane
gene_1016	cellular component	GO:0016021	integral component of membrane
gene_1017	cellular component	GO:0016021	integral component of membrane
gene_1019	cellular component	GO:0005737	cytoplasm
gene_1020	cellular component	GO:0005737	cytoplasm
gene_1021	cellular component	GO:0005840	ribosome
gene_1026	cellular component	GO:0016021	integral component of membrane
gene_1028	cellular component	GO:0005737	cytoplasm
gene_1032	cellular component	GO:0016021	integral component of membrane
gene_1036	cellular component	GO:0005840	ribosome
gene_1037	cellular component	GO:0005737	cytoplasm
gene_1038	cellular component	GO:0005737	cytoplasm
gene_1040	cellular component	GO:0005737	cytoplasm
gene_1044	cellular component	GO:0016021	integral component of membrane
gene_1045	cellular component	GO:0016021	integral component of membrane
gene_1049	cellular component	GO:0005737	cytoplasm
gene_1051	cellular component	GO:0005737	cytoplasm
gene_1052	cellular component	GO:0005737	cytoplasm
gene_1053	cellular component	GO:0005737	cytoplasm
gene_1055	cellular component	GO:0016021	integral component of membrane
gene_1056	cellular component	GO:0016021	integral component of membrane
gene_1057	cellular component	GO:0016021	integral component of membrane
gene_1060	cellular component	GO:0005840	ribosome
gene_1065	cellular component	GO:0005737	cytoplasm
gene_1066	cellular component	GO:0016020	membrane
gene_1068	cellular component	GO:0005737	cytoplasm
gene_1068	cellular component	GO:0005886	plasma membrane
gene_1079	cellular component	GO:0016021	integral component of membrane
gene_1079	cellular component	GO:0005576	extracellular region
gene_1079	cellular component	GO:0005618	cell wall
gene_1080	cellular component	GO:0016021	integral component of membrane
gene_1080	cellular component	GO:0005576	extracellular region
gene_1080	cellular component	GO:0005618	cell wall
gene_1081	cellular component	GO:0016021	integral component of membrane
gene_1081	cellular component	GO:0005576	extracellular region
gene_1081	cellular component	GO:0005618	cell wall
gene_1088	cellular component	GO:0005840	ribosome
gene_1091	cellular component	GO:0005886	plasma membrane
gene_1091	cellular component	GO:0016021	integral component of membrane
gene_1092	cellular component	GO:0016021	integral component of membrane
gene_1095	cellular component	GO:0016021	integral component of membrane
gene_1098	cellular component	GO:0016021	integral component of membrane
gene_1100	cellular component	GO:0016021	integral component of membrane
gene_1102	cellular component	GO:0016021	integral component of membrane
gene_1103	cellular component	GO:0016021	integral component of membrane
gene_1107	cellular component	GO:0045239	tricarboxylic acid cycle enzyme complex
gene_1108	cellular component	GO:0016021	integral component of membrane
gene_1109	cellular component	GO:0016021	integral component of membrane
gene_1114	cellular component	GO:0016021	integral component of membrane
gene_1117	cellular component	GO:0016021	integral component of membrane
gene_1120	cellular component	GO:0016020	membrane
gene_1121	cellular component	GO:0016021	integral component of membrane
gene_1128	cellular component	GO:0016021	integral component of membrane
gene_1134	cellular component	GO:0016021	integral component of membrane
gene_1144	cellular component	GO:0005886	plasma membrane
gene_1144	cellular component	GO:0016021	integral component of membrane
gene_1145	cellular component	GO:0005886	plasma membrane
gene_1145	cellular component	GO:0016021	integral component of membrane
gene_1146	cellular component	GO:0005886	plasma membrane
gene_1146	cellular component	GO:0016021	integral component of membrane
gene_1147	cellular component	GO:0005886	plasma membrane
gene_1147	cellular component	GO:0016021	integral component of membrane
gene_1157	cellular component	GO:0016021	integral component of membrane
gene_1158	cellular component	GO:0016021	integral component of membrane
gene_1175	cellular component	GO:0016021	integral component of membrane
gene_1179	cellular component	GO:0016021	integral component of membrane
gene_1185	cellular component	GO:0016021	integral component of membrane
gene_1195	cellular component	GO:0016021	integral component of membrane
gene_1196	cellular component	GO:0016020	membrane
gene_1199	cellular component	GO:0016021	integral component of membrane
gene_1200	cellular component	GO:0016021	integral component of membrane
gene_1205	cellular component	GO:0005737	cytoplasm
gene_1206	cellular component	GO:0005737	cytoplasm
gene_1207	cellular component	GO:0005737	cytoplasm
gene_1211	cellular component	GO:0016021	integral component of membrane
gene_1211	cellular component	GO:0005886	plasma membrane
gene_1212	cellular component	GO:0016021	integral component of membrane
gene_1212	cellular component	GO:0005886	plasma membrane
gene_1213	cellular component	GO:0016021	integral component of membrane
gene_1213	cellular component	GO:0005886	plasma membrane
gene_1214	cellular component	GO:0016021	integral component of membrane
gene_1214	cellular component	GO:0005886	plasma membrane
gene_1216	cellular component	GO:0043190	ATP-binding cassette (ABC) transporter complex
gene_1217	cellular component	GO:0043190	ATP-binding cassette (ABC) transporter complex
gene_1218	cellular component	GO:0005737	cytoplasm
gene_1219	cellular component	GO:0005694	chromosome
gene_1219	cellular component	GO:0005737	cytoplasm
gene_1220	cellular component	GO:0005737	cytoplasm
gene_1220	cellular component	GO:0031226	intrinsic component of plasma membrane
gene_1221	cellular component	GO:0005737	cytoplasm
gene_1221	cellular component	GO:0031226	intrinsic component of plasma membrane
gene_1223	cellular component	GO:0043190	ATP-binding cassette (ABC) transporter complex
gene_1224	cellular component	GO:0005737	cytoplasm
gene_1225	cellular component	GO:0005622	intracellular
gene_1226	cellular component	GO:0005622	intracellular
gene_1227	cellular component	GO:0005622	intracellular
gene_1232	cellular component	GO:0005886	plasma membrane
gene_1232	cellular component	GO:0016021	integral component of membrane
gene_1233	cellular component	GO:0005886	plasma membrane
gene_1233	cellular component	GO:0016021	integral component of membrane
gene_1234	cellular component	GO:0005886	plasma membrane
gene_1234	cellular component	GO:0016021	integral component of membrane
gene_1239	cellular component	GO:0016021	integral component of membrane
gene_1240	cellular component	GO:0016021	integral component of membrane
gene_1241	cellular component	GO:0016021	integral component of membrane
gene_1242	cellular component	GO:0016021	integral component of membrane
gene_1243	cellular component	GO:0005737	cytoplasm
gene_1254	cellular component	GO:0016021	integral component of membrane
gene_1264	cellular component	GO:0005623	cell
gene_1265	cellular component	GO:0016021	integral component of membrane
gene_1271	cellular component	GO:0005737	cytoplasm
gene_1272	cellular component	GO:0005737	cytoplasm
gene_1273	cellular component	GO:0005737	cytoplasm
gene_1275	cellular component	GO:0005886	plasma membrane
gene_1275	cellular component	GO:0016021	integral component of membrane
gene_1276	cellular component	GO:0005886	plasma membrane
gene_1276	cellular component	GO:0016021	integral component of membrane
gene_1277	cellular component	GO:0005886	plasma membrane
gene_1277	cellular component	GO:0016021	integral component of membrane
gene_1278	cellular component	GO:0005886	plasma membrane
gene_1278	cellular component	GO:0016021	integral component of membrane
gene_1282	cellular component	GO:0016021	integral component of membrane
gene_1282	cellular component	GO:0005886	plasma membrane
gene_1283	cellular component	GO:0016020	membrane
gene_1284	cellular component	GO:0016021	integral component of membrane
gene_1284	cellular component	GO:0005886	plasma membrane
gene_1286	cellular component	GO:0016021	integral component of membrane
gene_1287	cellular component	GO:0016021	integral component of membrane
gene_1288	cellular component	GO:0016021	integral component of membrane
gene_1289	cellular component	GO:0016021	integral component of membrane
gene_1290	cellular component	GO:0005623	cell
gene_1292	cellular component	GO:0016021	integral component of membrane
gene_1293	cellular component	GO:0016021	integral component of membrane
gene_1293	cellular component	GO:0005886	plasma membrane
gene_1294	cellular component	GO:0016021	integral component of membrane
gene_1305	cellular component	GO:0016021	integral component of membrane
gene_1305	cellular component	GO:0005886	plasma membrane
gene_1311	cellular component	GO:0005737	cytoplasm
gene_1313	cellular component	GO:0016021	integral component of membrane
gene_1322	cellular component	GO:0016021	integral component of membrane
gene_1323	cellular component	GO:0016021	integral component of membrane
gene_1324	cellular component	GO:0016021	integral component of membrane
gene_1325	cellular component	GO:0016021	integral component of membrane
gene_1326	cellular component	GO:0016021	integral component of membrane
gene_1327	cellular component	GO:0016021	integral component of membrane
gene_1328	cellular component	GO:0016021	integral component of membrane
gene_1329	cellular component	GO:0016020	membrane
gene_1330	cellular component	GO:0016021	integral component of membrane
gene_1331	cellular component	GO:0016021	integral component of membrane
gene_1333	cellular component	GO:0016021	integral component of membrane
gene_1334	cellular component	GO:0016021	integral component of membrane
gene_1335	cellular component	GO:0016021	integral component of membrane
gene_1336	cellular component	GO:0016020	membrane
gene_1338	cellular component	GO:0016021	integral component of membrane
gene_1341	cellular component	GO:0005886	plasma membrane
gene_1341	cellular component	GO:0016021	integral component of membrane
gene_1345	cellular component	GO:0016021	integral component of membrane
gene_1345	cellular component	GO:0005886	plasma membrane
gene_1346	cellular component	GO:0005623	cell
gene_1350	cellular component	GO:0016021	integral component of membrane
gene_1351	cellular component	GO:0016020	membrane
gene_1355	cellular component	GO:0005622	intracellular
gene_1358	cellular component	GO:0005886	plasma membrane
gene_1358	cellular component	GO:0016021	integral component of membrane
gene_1367	cellular component	GO:0016021	integral component of membrane
gene_1367	cellular component	GO:0005886	plasma membrane
gene_1368	cellular component	GO:0016021	integral component of membrane
gene_1368	cellular component	GO:0005886	plasma membrane
gene_1369	cellular component	GO:0016021	integral component of membrane
gene_1370	cellular component	GO:0016021	integral component of membrane
gene_1372	cellular component	GO:0016021	integral component of membrane
gene_1377	cellular component	GO:0016021	integral component of membrane
gene_1377	cellular component	GO:0005886	plasma membrane
gene_1381	cellular component	GO:0005623	cell
gene_1386	cellular component	GO:0005737	cytoplasm
gene_1387	cellular component	GO:0016021	integral component of membrane
gene_1388	cellular component	GO:0016021	integral component of membrane
gene_1391	cellular component	GO:0016021	integral component of membrane
gene_1393	cellular component	GO:0016021	integral component of membrane
gene_1394	cellular component	GO:0016021	integral component of membrane
gene_1395	cellular component	GO:0016021	integral component of membrane
gene_1396	cellular component	GO:0016021	integral component of membrane
gene_1396	cellular component	GO:0005886	plasma membrane
gene_1397	cellular component	GO:0016020	membrane
gene_1399	cellular component	GO:0016021	integral component of membrane
gene_1400	cellular component	GO:0016021	integral component of membrane
gene_1411	cellular component	GO:0005886	plasma membrane
gene_1411	cellular component	GO:0016021	integral component of membrane
gene_1412	cellular component	GO:0005886	plasma membrane
gene_1412	cellular component	GO:0016021	integral component of membrane
gene_1422	cellular component	GO:0005886	plasma membrane
gene_1422	cellular component	GO:0016021	integral component of membrane
gene_1426	cellular component	GO:0016021	integral component of membrane
gene_1430	cellular component	GO:0005737	cytoplasm
gene_1431	cellular component	GO:0016021	integral component of membrane
gene_1431	cellular component	GO:0005622	intracellular
gene_1432	cellular component	GO:0016021	integral component of membrane
gene_1432	cellular component	GO:0005886	plasma membrane
gene_1433	cellular component	GO:0016021	integral component of membrane
gene_1433	cellular component	GO:0005886	plasma membrane
gene_1444	cellular component	GO:0016021	integral component of membrane
gene_1445	cellular component	GO:0016021	integral component of membrane
gene_1446	cellular component	GO:0016021	integral component of membrane
gene_1447	cellular component	GO:0016021	integral component of membrane
gene_1449	cellular component	GO:0016021	integral component of membrane
gene_1450	cellular component	GO:0005840	ribosome
gene_1451	cellular component	GO:0005886	plasma membrane
gene_1451	cellular component	GO:0016021	integral component of membrane
gene_1453	cellular component	GO:0005886	plasma membrane
gene_1453	cellular component	GO:0016021	integral component of membrane
gene_1454	cellular component	GO:0005886	plasma membrane
gene_1454	cellular component	GO:0016021	integral component of membrane
gene_1461	cellular component	GO:0016021	integral component of membrane
gene_1462	cellular component	GO:0016021	integral component of membrane
gene_1463	cellular component	GO:0016021	integral component of membrane
gene_1464	cellular component	GO:0016021	integral component of membrane
gene_1467	cellular component	GO:0016021	integral component of membrane
gene_1470	cellular component	GO:0016021	integral component of membrane
gene_1473	cellular component	GO:0005829	cytosol
gene_1475	cellular component	GO:0016021	integral component of membrane
gene_1477	cellular component	GO:0016021	integral component of membrane
gene_1478	cellular component	GO:0016021	integral component of membrane
gene_1479	cellular component	GO:0016021	integral component of membrane
gene_1481	cellular component	GO:0016021	integral component of membrane
gene_1483	cellular component	GO:0016021	integral component of membrane
gene_1485	cellular component	GO:0016021	integral component of membrane
gene_1488	cellular component	GO:0016021	integral component of membrane
gene_1492	cellular component	GO:0016021	integral component of membrane
gene_1495	cellular component	GO:0016020	membrane
gene_1496	cellular component	GO:0016021	integral component of membrane
gene_1496	cellular component	GO:0005886	plasma membrane
gene_1505	cellular component	GO:0016021	integral component of membrane
gene_1510	cellular component	GO:0016021	integral component of membrane
gene_1511	cellular component	GO:0016021	integral component of membrane
gene_1512	cellular component	GO:0005886	plasma membrane
gene_1512	cellular component	GO:0016021	integral component of membrane
gene_1513	cellular component	GO:0005886	plasma membrane
gene_1513	cellular component	GO:0016021	integral component of membrane
gene_1514	cellular component	GO:0005886	plasma membrane
gene_1514	cellular component	GO:0016021	integral component of membrane
gene_1515	cellular component	GO:0005886	plasma membrane
gene_1515	cellular component	GO:0016021	integral component of membrane
gene_1518	cellular component	GO:0005737	cytoplasm
gene_1519	cellular component	GO:0016021	integral component of membrane
gene_1526	cellular component	GO:0005737	cytoplasm
gene_1528	cellular component	GO:0005737	cytoplasm
gene_1529	cellular component	GO:0016021	integral component of membrane
gene_1530	cellular component	GO:0005886	plasma membrane
gene_1530	cellular component	GO:0016021	integral component of membrane
gene_1531	cellular component	GO:0016021	integral component of membrane
gene_1531	cellular component	GO:0005886	plasma membrane
gene_1532	cellular component	GO:0005886	plasma membrane
gene_1532	cellular component	GO:0016021	integral component of membrane
gene_1533	cellular component	GO:0005886	plasma membrane
gene_1533	cellular component	GO:0016021	integral component of membrane
gene_1534	cellular component	GO:0005737	cytoplasm
gene_1535	cellular component	GO:0005737	cytoplasm
gene_1536	cellular component	GO:0005737	cytoplasm
gene_1538	cellular component	GO:0016021	integral component of membrane
gene_1539	cellular component	GO:0016021	integral component of membrane
gene_1540	cellular component	GO:0016021	integral component of membrane
gene_1541	cellular component	GO:0016021	integral component of membrane
gene_1542	cellular component	GO:0016021	integral component of membrane
gene_1542	cellular component	GO:0005737	cytoplasm
gene_1542	cellular component	GO:0005886	plasma membrane
gene_1546	cellular component	GO:0016021	integral component of membrane
gene_1546	cellular component	GO:0005886	plasma membrane
gene_1547	cellular component	GO:0016021	integral component of membrane
gene_1547	cellular component	GO:0005886	plasma membrane
gene_1548	cellular component	GO:0016021	integral component of membrane
gene_1548	cellular component	GO:0005886	plasma membrane
gene_1555	cellular component	GO:0043190	ATP-binding cassette (ABC) transporter complex
gene_1565	cellular component	GO:0016020	membrane
gene_1566	cellular component	GO:0016021	integral component of membrane
gene_1567	cellular component	GO:0016021	integral component of membrane
gene_1571	cellular component	GO:0016021	integral component of membrane
gene_1576	cellular component	GO:0016020	membrane
gene_1577	cellular component	GO:0016021	integral component of membrane
gene_1577	cellular component	GO:0005886	plasma membrane
gene_1579	cellular component	GO:0016021	integral component of membrane
gene_1582	cellular component	GO:0016021	integral component of membrane
gene_1586	cellular component	GO:0043190	ATP-binding cassette (ABC) transporter complex
gene_1587	cellular component	GO:0016021	integral component of membrane
gene_1587	cellular component	GO:0005886	plasma membrane
gene_1602	cellular component	GO:0005737	cytoplasm
gene_1604	cellular component	GO:0016021	integral component of membrane
gene_1610	cellular component	GO:0005622	intracellular
gene_1616	cellular component	GO:0016021	integral component of membrane
gene_1617	cellular component	GO:0016021	integral component of membrane
gene_1620	cellular component	GO:0016021	integral component of membrane
gene_1621	cellular component	GO:0016021	integral component of membrane
gene_1622	cellular component	GO:0016021	integral component of membrane
gene_1624	cellular component	GO:0016021	integral component of membrane
gene_1625	cellular component	GO:0016021	integral component of membrane
gene_1627	cellular component	GO:0016021	integral component of membrane
gene_1632	cellular component	GO:0016021	integral component of membrane
gene_1634	cellular component	GO:0016021	integral component of membrane
gene_1635	cellular component	GO:0016021	integral component of membrane
gene_1637	cellular component	GO:0016021	integral component of membrane
gene_1638	cellular component	GO:0016021	integral component of membrane
gene_1642	cellular component	GO:0016021	integral component of membrane
gene_1648	cellular component	GO:0016021	integral component of membrane
gene_1649	cellular component	GO:0016021	integral component of membrane
gene_1651	cellular component	GO:0016021	integral component of membrane
gene_1652	cellular component	GO:0016021	integral component of membrane
gene_1653	cellular component	GO:0009331	glycerol-3-phosphate dehydrogenase complex
gene_1654	cellular component	GO:0009331	glycerol-3-phosphate dehydrogenase complex
gene_1659	cellular component	GO:0005886	plasma membrane
gene_1659	cellular component	GO:0016021	integral component of membrane
gene_1660	cellular component	GO:0005886	plasma membrane
gene_1660	cellular component	GO:0016021	integral component of membrane
gene_1661	cellular component	GO:0005886	plasma membrane
gene_1661	cellular component	GO:0016021	integral component of membrane
gene_1663	cellular component	GO:0005737	cytoplasm
gene_1664	cellular component	GO:0005737	cytoplasm
gene_1665	cellular component	GO:0005737	cytoplasm
gene_1667	cellular component	GO:0005737	cytoplasm
gene_1668	cellular component	GO:0005737	cytoplasm
gene_1671	cellular component	GO:0016021	integral component of membrane
gene_1672	cellular component	GO:0016021	integral component of membrane
gene_1675	cellular component	GO:0016021	integral component of membrane
gene_1676	cellular component	GO:0016021	integral component of membrane
gene_1681	cellular component	GO:0016021	integral component of membrane
gene_1683	cellular component	GO:0005737	cytoplasm
gene_1691	cellular component	GO:0016021	integral component of membrane
gene_1692	cellular component	GO:0016021	integral component of membrane
gene_1693	cellular component	GO:0005737	cytoplasm
gene_1694	cellular component	GO:0005737	cytoplasm
gene_1696	cellular component	GO:0005737	cytoplasm
gene_1700	cellular component	GO:0005737	cytoplasm
gene_1705	cellular component	GO:0005971	ribonucleoside-diphosphate reductase complex
gene_1708	cellular component	GO:0005623	cell
gene_1713	cellular component	GO:0005886	plasma membrane
gene_1713	cellular component	GO:0016021	integral component of membrane
gene_1716	cellular component	GO:0016021	integral component of membrane
gene_1719	cellular component	GO:0016021	integral component of membrane
gene_1719	cellular component	GO:0005886	plasma membrane
gene_1723	cellular component	GO:0016021	integral component of membrane
gene_1724	cellular component	GO:0016021	integral component of membrane
gene_1734	cellular component	GO:0005737	cytoplasm
gene_1738	cellular component	GO:0005737	cytoplasm
gene_1739	cellular component	GO:0005623	cell
gene_1744	cellular component	GO:0005737	cytoplasm
gene_1745	cellular component	GO:0005737	cytoplasm
gene_1746	cellular component	GO:0016021	integral component of membrane
gene_1747	cellular component	GO:0016021	integral component of membrane
gene_1754	cellular component	GO:0016021	integral component of membrane
gene_1755	cellular component	GO:0016021	integral component of membrane
gene_1756	cellular component	GO:0016021	integral component of membrane
gene_1766	cellular component	GO:0016021	integral component of membrane
gene_1767	cellular component	GO:0005737	cytoplasm
gene_1768	cellular component	GO:0005737	cytoplasm
gene_1773	cellular component	GO:0016021	integral component of membrane
gene_1784	cellular component	GO:0016021	integral component of membrane
gene_1785	cellular component	GO:0016021	integral component of membrane
gene_1786	cellular component	GO:0016021	integral component of membrane
gene_1792	cellular component	GO:0016021	integral component of membrane
gene_1796	cellular component	GO:0016021	integral component of membrane
gene_1797	cellular component	GO:0005737	cytoplasm
gene_1804	cellular component	GO:0016021	integral component of membrane
gene_1805	cellular component	GO:0016021	integral component of membrane
gene_1809	cellular component	GO:0016021	integral component of membrane
gene_1815	cellular component	GO:0016021	integral component of membrane
gene_1821	cellular component	GO:0016021	integral component of membrane
gene_1824	cellular component	GO:0005737	cytoplasm
gene_1825	cellular component	GO:0016021	integral component of membrane
gene_1826	cellular component	GO:0016021	integral component of membrane
gene_1834	cellular component	GO:0005737	cytoplasm
gene_1837	cellular component	GO:0005737	cytoplasm
gene_1840	cellular component	GO:0016021	integral component of membrane
gene_1841	cellular component	GO:0016021	integral component of membrane
gene_1842	cellular component	GO:0016021	integral component of membrane
gene_1843	cellular component	GO:0005737	cytoplasm
gene_1844	cellular component	GO:0005737	cytoplasm
gene_1846	cellular component	GO:0019028	viral capsid
gene_1862	cellular component	GO:0005622	intracellular
gene_1864	cellular component	GO:0016021	integral component of membrane
gene_1865	cellular component	GO:0016021	integral component of membrane
gene_1866	cellular component	GO:0016021	integral component of membrane
gene_1868	cellular component	GO:0016021	integral component of membrane
gene_1876	cellular component	GO:0016021	integral component of membrane
gene_1877	cellular component	GO:0016021	integral component of membrane
gene_1878	cellular component	GO:0016021	integral component of membrane
gene_1879	cellular component	GO:0016021	integral component of membrane
gene_1887	cellular component	GO:0016021	integral component of membrane
gene_1889	cellular component	GO:0016021	integral component of membrane
gene_1890	cellular component	GO:0016021	integral component of membrane
gene_1891	cellular component	GO:0016021	integral component of membrane
gene_1892	cellular component	GO:0016021	integral component of membrane
gene_1893	cellular component	GO:0016021	integral component of membrane
gene_1894	cellular component	GO:0016021	integral component of membrane
gene_1894	cellular component	GO:0005886	plasma membrane
gene_1895	cellular component	GO:0005737	cytoplasm
gene_1896	cellular component	GO:0005737	cytoplasm
gene_1898	cellular component	GO:0005840	ribosome
gene_1899	cellular component	GO:0005737	cytoplasm
gene_1900	cellular component	GO:0005840	ribosome
gene_1902	cellular component	GO:0005840	ribosome
gene_1903	cellular component	GO:0048500	signal recognition particle
gene_1906	cellular component	GO:0016020	membrane
gene_1909	cellular component	GO:0016021	integral component of membrane
gene_1911	cellular component	GO:0005737	cytoplasm
gene_1912	cellular component	GO:0016021	integral component of membrane
gene_1913	cellular component	GO:0016021	integral component of membrane
gene_1916	cellular component	GO:0016021	integral component of membrane
gene_1921	cellular component	GO:0016021	integral component of membrane
gene_1922	cellular component	GO:0016021	integral component of membrane
gene_1923	cellular component	GO:0016020	membrane
gene_1927	cellular component	GO:0005886	plasma membrane
gene_1927	cellular component	GO:0016021	integral component of membrane
gene_1928	cellular component	GO:0005886	plasma membrane
gene_1928	cellular component	GO:0016021	integral component of membrane
gene_1939	cellular component	GO:0005622	intracellular
gene_1945	cellular component	GO:0005886	plasma membrane
gene_1945	cellular component	GO:0016021	integral component of membrane
gene_1947	cellular component	GO:0016021	integral component of membrane
gene_1951	cellular component	GO:0016020	membrane
gene_1952	cellular component	GO:0043190	ATP-binding cassette (ABC) transporter complex
gene_1953	cellular component	GO:0043190	ATP-binding cassette (ABC) transporter complex
gene_1963	cellular component	GO:0005737	cytoplasm
gene_1965	cellular component	GO:0005737	cytoplasm
gene_1967	cellular component	GO:0005623	cell
gene_1967	cellular component	GO:0016021	integral component of membrane
gene_1968	cellular component	GO:0016021	integral component of membrane
gene_1969	cellular component	GO:0016021	integral component of membrane
gene_1971	cellular component	GO:0016021	integral component of membrane
gene_1972	cellular component	GO:0016021	integral component of membrane
gene_1973	cellular component	GO:0016021	integral component of membrane
gene_1974	cellular component	GO:0005737	cytoplasm
gene_1975	cellular component	GO:0005737	cytoplasm
gene_1976	cellular component	GO:0005737	cytoplasm
gene_1977	cellular component	GO:0005737	cytoplasm
gene_1978	cellular component	GO:0005737	cytoplasm
gene_1979	cellular component	GO:0005737	cytoplasm
gene_1980	cellular component	GO:0016020	membrane
gene_1982	cellular component	GO:0016021	integral component of membrane
gene_1985	cellular component	GO:0005886	plasma membrane
gene_1985	cellular component	GO:0016021	integral component of membrane
gene_1986	cellular component	GO:0005886	plasma membrane
gene_1986	cellular component	GO:0016021	integral component of membrane
gene_1992	cellular component	GO:0005840	ribosome
gene_1994	cellular component	GO:0016020	membrane
gene_1995	cellular component	GO:0016021	integral component of membrane
gene_1997	cellular component	GO:0005886	plasma membrane
gene_1998	cellular component	GO:0005886	plasma membrane
gene_2000	cellular component	GO:0016021	integral component of membrane
gene_2005	cellular component	GO:0016021	integral component of membrane
gene_2007	cellular component	GO:0016021	integral component of membrane
gene_2007	cellular component	GO:0005886	plasma membrane
gene_2008	cellular component	GO:0016021	integral component of membrane
gene_2008	cellular component	GO:0005886	plasma membrane
gene_2014	cellular component	GO:0005737	cytoplasm
gene_2019	cellular component	GO:0005737	cytoplasm
gene_2022	cellular component	GO:0016021	integral component of membrane
gene_2023	cellular component	GO:0005737	cytoplasm
gene_2025	cellular component	GO:0016021	integral component of membrane
gene_2026	cellular component	GO:0016021	integral component of membrane
gene_2030	cellular component	GO:0016021	integral component of membrane
gene_2031	cellular component	GO:0016021	integral component of membrane
gene_2032	cellular component	GO:0016021	integral component of membrane
gene_2035	cellular component	GO:0005737	cytoplasm
gene_2043	cellular component	GO:0005840	ribosome
gene_2044	cellular component	GO:0016021	integral component of membrane
gene_2045	cellular component	GO:0016020	membrane
gene_2046	cellular component	GO:0016021	integral component of membrane
gene_2047	cellular component	GO:0016021	integral component of membrane
gene_2048	cellular component	GO:0016021	integral component of membrane
gene_2053	cellular component	GO:0016021	integral component of membrane
gene_2053	cellular component	GO:0005886	plasma membrane
gene_2071	cellular component	GO:0016021	integral component of membrane
gene_2075	cellular component	GO:0016021	integral component of membrane
gene_2079	cellular component	GO:0005737	cytoplasm
gene_2080	cellular component	GO:0005737	cytoplasm
gene_2080	cellular component	GO:0009360	DNA polymerase III complex
gene_2083	cellular component	GO:0005737	cytoplasm
gene_2084	cellular component	GO:0016021	integral component of membrane
gene_2089	cellular component	GO:0016021	integral component of membrane
gene_2090	cellular component	GO:0016021	integral component of membrane
gene_2091	cellular component	GO:0016021	integral component of membrane
gene_2112	cellular component	GO:0016021	integral component of membrane
gene_2113	cellular component	GO:0016021	integral component of membrane
gene_2116	cellular component	GO:0016021	integral component of membrane
gene_2117	cellular component	GO:0016021	integral component of membrane
gene_2143	cellular component	GO:0016021	integral component of membrane
gene_2144	cellular component	GO:0016021	integral component of membrane
gene_2146	cellular component	GO:0016021	integral component of membrane
gene_2155	cellular component	GO:0005840	ribosome
gene_2157	cellular component	GO:0016021	integral component of membrane
gene_2157	cellular component	GO:0005886	plasma membrane
gene_2158	cellular component	GO:0016021	integral component of membrane
gene_2158	cellular component	GO:0005886	plasma membrane
gene_2176	cellular component	GO:0005840	ribosome
gene_2178	cellular component	GO:0005840	ribosome
gene_2179	cellular component	GO:0005840	ribosome
gene_2183	cellular component	GO:0016021	integral component of membrane
gene_2184	cellular component	GO:0016021	integral component of membrane
gene_2186	cellular component	GO:0005727	extrachromosomal circular DNA
gene_2191	cellular component	GO:0005623	cell
gene_2193	cellular component	GO:0005623	cell
gene_2195	cellular component	GO:0016020	membrane
gene_2198	cellular component	GO:0005737	cytoplasm
gene_2199	cellular component	GO:0009360	DNA polymerase III complex
gene_2202	cellular component	GO:0016021	integral component of membrane
gene_2204	cellular component	GO:0016021	integral component of membrane
gene_2205	cellular component	GO:0016021	integral component of membrane
gene_2206	cellular component	GO:0016021	integral component of membrane
gene_2209	cellular component	GO:0016021	integral component of membrane
gene_2209	cellular component	GO:0005618	cell wall
gene_2210	cellular component	GO:0005886	plasma membrane
gene_2211	cellular component	GO:0005840	ribosome
gene_2212	cellular component	GO:0005840	ribosome
gene_2213	cellular component	GO:0016021	integral component of membrane
gene_2214	cellular component	GO:0016021	integral component of membrane
gene_2217	cellular component	GO:0016021	integral component of membrane
gene_2218	cellular component	GO:0016021	integral component of membrane
gene_2219	cellular component	GO:0016021	integral component of membrane
gene_2221	cellular component	GO:0015934	large ribosomal subunit
gene_2222	cellular component	GO:0005840	ribosome
gene_2224	cellular component	GO:0016021	integral component of membrane
gene_2225	cellular component	GO:0016021	integral component of membrane
gene_2231	cellular component	GO:0016020	membrane
gene_2232	cellular component	GO:0016021	integral component of membrane
gene_2238	cellular component	GO:0016021	integral component of membrane
gene_2240	cellular component	GO:0005622	intracellular
gene_2240	cellular component	GO:0016021	integral component of membrane
gene_2241	cellular component	GO:0016021	integral component of membrane
gene_2242	cellular component	GO:0016021	integral component of membrane
gene_2243	cellular component	GO:0016021	integral component of membrane
gene_2244	cellular component	GO:0016021	integral component of membrane
gene_2245	cellular component	GO:0016021	integral component of membrane
gene_2246	cellular component	GO:0016021	integral component of membrane
gene_2247	cellular component	GO:0016020	membrane
gene_2248	cellular component	GO:0016020	membrane
gene_2249	cellular component	GO:0016021	integral component of membrane
gene_2250	cellular component	GO:0016021	integral component of membrane
gene_2251	cellular component	GO:0016021	integral component of membrane
gene_2252	cellular component	GO:0016021	integral component of membrane
gene_2253	cellular component	GO:0016021	integral component of membrane
gene_2271	cellular component	GO:0016021	integral component of membrane
gene_2271	cellular component	GO:0005886	plasma membrane
gene_2274	cellular component	GO:0016021	integral component of membrane
gene_2274	cellular component	GO:0005622	intracellular
gene_2275	cellular component	GO:0005622	intracellular
gene_2275	cellular component	GO:0016021	integral component of membrane
gene_2276	cellular component	GO:0016021	integral component of membrane
gene_2279	cellular component	GO:0016021	integral component of membrane
gene_2280	cellular component	GO:0016021	integral component of membrane
gene_2281	cellular component	GO:0016021	integral component of membrane
gene_2284	cellular component	GO:0016021	integral component of membrane
gene_2307	cellular component	GO:0015935	small ribosomal subunit
gene_2309	cellular component	GO:0016021	integral component of membrane
gene_2309	cellular component	GO:0005940	septin ring
gene_2311	cellular component	GO:0005737	cytoplasm
gene_2313	cellular component	GO:0005737	cytoplasm
gene_2315	cellular component	GO:0005737	cytoplasm
gene_2322	cellular component	GO:0016021	integral component of membrane
gene_2323	cellular component	GO:0016021	integral component of membrane
gene_2327	cellular component	GO:0005886	plasma membrane
gene_2327	cellular component	GO:0016021	integral component of membrane
gene_2333	cellular component	GO:0005886	plasma membrane
gene_2333	cellular component	GO:0016021	integral component of membrane
gene_2337	cellular component	GO:0016021	integral component of membrane
gene_2338	cellular component	GO:0005737	cytoplasm
gene_2338	cellular component	GO:0009295	nucleoid
gene_2339	cellular component	GO:0005737	cytoplasm
gene_2340	cellular component	GO:0032153	cell division site
gene_2340	cellular component	GO:0005887	integral component of plasma membrane
gene_2341	cellular component	GO:0016021	integral component of membrane
gene_2342	cellular component	GO:0016021	integral component of membrane
gene_2342	cellular component	GO:0005886	plasma membrane
gene_2343	cellular component	GO:0016021	integral component of membrane
gene_2343	cellular component	GO:0005886	plasma membrane
gene_2344	cellular component	GO:0005737	cytoplasm
gene_2345	cellular component	GO:0005886	plasma membrane
gene_2346	cellular component	GO:0032153	cell division site
gene_2346	cellular component	GO:0005887	integral component of plasma membrane
gene_2347	cellular component	GO:0032153	cell division site
gene_2347	cellular component	GO:0005887	integral component of plasma membrane
gene_2349	cellular component	GO:0005737	cytoplasm
gene_2349	cellular component	GO:0043234	protein complex
gene_2349	cellular component	GO:0032153	cell division site
gene_2350	cellular component	GO:0005737	cytoplasm
gene_2352	cellular component	GO:0005737	cytoplasm
gene_2355	cellular component	GO:0005737	cytoplasm
gene_2356	cellular component	GO:0005737	cytoplasm
gene_2357	cellular component	GO:0005737	cytoplasm
gene_2360	cellular component	GO:0016021	integral component of membrane
gene_2360	cellular component	GO:0005886	plasma membrane
gene_2361	cellular component	GO:0016021	integral component of membrane
gene_2361	cellular component	GO:0005886	plasma membrane
gene_2363	cellular component	GO:0016021	integral component of membrane
gene_2365	cellular component	GO:0016021	integral component of membrane
gene_2366	cellular component	GO:0016021	integral component of membrane
gene_2373	cellular component	GO:0005737	cytoplasm
gene_2377	cellular component	GO:0016020	membrane
gene_2378	cellular component	GO:0016021	integral component of membrane
gene_2379	cellular component	GO:0016021	integral component of membrane
gene_2380	cellular component	GO:0016021	integral component of membrane
gene_2382	cellular component	GO:0016021	integral component of membrane
gene_2383	cellular component	GO:0016021	integral component of membrane
gene_2385	cellular component	GO:0016021	integral component of membrane
gene_2386	cellular component	GO:0016021	integral component of membrane
gene_2387	cellular component	GO:0016021	integral component of membrane
gene_2393	cellular component	GO:0016021	integral component of membrane
gene_2394	cellular component	GO:0016021	integral component of membrane
gene_2395	cellular component	GO:0016021	integral component of membrane
gene_2400	cellular component	GO:0016021	integral component of membrane
gene_2400	cellular component	GO:0005886	plasma membrane
gene_2401	cellular component	GO:0043190	ATP-binding cassette (ABC) transporter complex
gene_2402	cellular component	GO:0005737	cytoplasm
gene_2406	cellular component	GO:0016021	integral component of membrane
gene_2407	cellular component	GO:0016021	integral component of membrane
gene_2415	cellular component	GO:0016021	integral component of membrane
gene_2417	cellular component	GO:0016021	integral component of membrane
gene_2418	cellular component	GO:0005737	cytoplasm
gene_2419	cellular component	GO:0005737	cytoplasm
gene_2420	cellular component	GO:0005737	cytoplasm
gene_2421	cellular component	GO:0016021	integral component of membrane
gene_2422	cellular component	GO:0005737	cytoplasm
gene_2424	cellular component	GO:0016021	integral component of membrane
gene_2425	cellular component	GO:0016021	integral component of membrane
gene_2425	cellular component	GO:0005622	intracellular
gene_2425	cellular component	GO:0005886	plasma membrane
gene_2426	cellular component	GO:0005622	intracellular
gene_2428	cellular component	GO:0016021	integral component of membrane
gene_2429	cellular component	GO:0016021	integral component of membrane
gene_2430	cellular component	GO:0016021	integral component of membrane
gene_2431	cellular component	GO:0016021	integral component of membrane
gene_2432	cellular component	GO:0016021	integral component of membrane
gene_2435	cellular component	GO:0005737	cytoplasm
gene_2436	cellular component	GO:0016021	integral component of membrane
gene_2437	cellular component	GO:0016021	integral component of membrane
gene_2446	cellular component	GO:0005737	cytoplasm
gene_2447	cellular component	GO:0005737	cytoplasm
gene_2448	cellular component	GO:0016021	integral component of membrane
gene_2451	cellular component	GO:0016021	integral component of membrane
gene_2453	cellular component	GO:0005840	ribosome
gene_2454	cellular component	GO:0005840	ribosome
gene_2455	cellular component	GO:0005840	ribosome
gene_2457	cellular component	GO:0005737	cytoplasm
gene_2458	cellular component	GO:0005737	cytoplasm
gene_2459	cellular component	GO:0005694	chromosome
gene_2462	cellular component	GO:0005737	cytoplasm
gene_2463	cellular component	GO:0005737	cytoplasm
gene_2466	cellular component	GO:0016021	integral component of membrane
gene_2470	cellular component	GO:0016021	integral component of membrane
gene_2471	cellular component	GO:0016021	integral component of membrane
gene_2474	cellular component	GO:0005737	cytoplasm
gene_2478	cellular component	GO:0016021	integral component of membrane
gene_2483	cellular component	GO:0005840	ribosome
gene_2484	cellular component	GO:0005737	cytoplasm
gene_2485	cellular component	GO:0016020	membrane
gene_2489	cellular component	GO:0016021	integral component of membrane
gene_2489	cellular component	GO:0005886	plasma membrane
gene_2492	cellular component	GO:0005737	cytoplasm
gene_2493	cellular component	GO:0005737	cytoplasm
gene_2494	cellular component	GO:0005737	cytoplasm
gene_2496	cellular component	GO:0005737	cytoplasm
gene_2499	cellular component	GO:0005887	integral component of plasma membrane
gene_2501	cellular component	GO:0005737	cytoplasm
gene_2502	cellular component	GO:0005737	cytoplasm
gene_2503	cellular component	GO:0016020	membrane
gene_2507	cellular component	GO:0015934	large ribosomal subunit
gene_2508	cellular component	GO:0005737	cytoplasm
gene_2510	cellular component	GO:0005887	integral component of plasma membrane
gene_2513	cellular component	GO:0016021	integral component of membrane
gene_2514	cellular component	GO:0005737	cytoplasm
gene_2515	cellular component	GO:0005622	intracellular
gene_2517	cellular component	GO:0005886	plasma membrane
gene_2517	cellular component	GO:0016021	integral component of membrane
gene_2519	cellular component	GO:0016021	integral component of membrane
gene_2519	cellular component	GO:0005886	plasma membrane
gene_2520	cellular component	GO:0016021	integral component of membrane
gene_2520	cellular component	GO:0005886	plasma membrane
gene_2521	cellular component	GO:0016021	integral component of membrane
gene_2521	cellular component	GO:0005886	plasma membrane
gene_2523	cellular component	GO:0005622	intracellular
gene_2523	cellular component	GO:0016021	integral component of membrane
gene_2524	cellular component	GO:0005622	intracellular
gene_2526	cellular component	GO:0005737	cytoplasm
gene_2527	cellular component	GO:0009331	glycerol-3-phosphate dehydrogenase complex
gene_2528	cellular component	GO:0005886	plasma membrane
gene_2528	cellular component	GO:0016021	integral component of membrane
gene_2529	cellular component	GO:0005886	plasma membrane
gene_2529	cellular component	GO:0016021	integral component of membrane
gene_2530	cellular component	GO:0005622	intracellular
gene_2531	cellular component	GO:0005622	intracellular
gene_2532	cellular component	GO:0016021	integral component of membrane
gene_2533	cellular component	GO:0016021	integral component of membrane
gene_2539	cellular component	GO:0005737	cytoplasm
gene_2540	cellular component	GO:0043190	ATP-binding cassette (ABC) transporter complex
gene_2541	cellular component	GO:0043190	ATP-binding cassette (ABC) transporter complex
gene_2542	cellular component	GO:0005886	plasma membrane
gene_2542	cellular component	GO:0016021	integral component of membrane
gene_2543	cellular component	GO:0005887	integral component of plasma membrane
gene_2544	cellular component	GO:0016021	integral component of membrane
gene_2544	cellular component	GO:0005886	plasma membrane
gene_2546	cellular component	GO:0016021	integral component of membrane
gene_2546	cellular component	GO:0005622	intracellular
gene_2547	cellular component	GO:0005622	intracellular
gene_2548	cellular component	GO:0005622	intracellular
gene_2549	cellular component	GO:0005886	plasma membrane
gene_2549	cellular component	GO:0016021	integral component of membrane
gene_2550	cellular component	GO:0016021	integral component of membrane
gene_2550	cellular component	GO:0005886	plasma membrane
gene_2552	cellular component	GO:0005737	cytoplasm
gene_2553	cellular component	GO:0005737	cytoplasm
gene_2553	cellular component	GO:0005886	plasma membrane
gene_2554	cellular component	GO:0005840	ribosome
gene_2560	cellular component	GO:0005886	plasma membrane
gene_2560	cellular component	GO:0016021	integral component of membrane
gene_2561	cellular component	GO:0005737	cytoplasm
gene_2563	cellular component	GO:0016021	integral component of membrane
gene_2565	cellular component	GO:0016020	membrane
gene_2570	cellular component	GO:0016021	integral component of membrane
gene_2574	cellular component	GO:0005737	cytoplasm
gene_2577	cellular component	GO:0016021	integral component of membrane
gene_2579	cellular component	GO:1902560	GMP reductase complex
gene_2580	cellular component	GO:0005840	ribosome
gene_2581	cellular component	GO:0005737	cytoplasm
gene_2583	cellular component	GO:0016021	integral component of membrane
gene_2583	cellular component	GO:0005886	plasma membrane
gene_2588	cellular component	GO:0005737	cytoplasm
gene_2590	cellular component	GO:0016021	integral component of membrane
gene_2599	cellular component	GO:0005737	cytoplasm
gene_2599	cellular component	GO:0005886	plasma membrane
gene_2604	cellular component	GO:0016021	integral component of membrane
gene_2604	cellular component	GO:0005618	cell wall
gene_2605	cellular component	GO:0016021	integral component of membrane
gene_2605	cellular component	GO:0005618	cell wall
gene_2607	cellular component	GO:0016020	membrane
gene_2608	cellular component	GO:0016021	integral component of membrane
gene_2608	cellular component	GO:0005618	cell wall
gene_2610	cellular component	GO:0016021	integral component of membrane
gene_2610	cellular component	GO:0005622	intracellular
gene_2611	cellular component	GO:0005622	intracellular
gene_2612	cellular component	GO:0005622	intracellular
gene_2615	cellular component	GO:0016021	integral component of membrane
gene_2616	cellular component	GO:0016021	integral component of membrane
gene_2617	cellular component	GO:0016021	integral component of membrane
gene_2621	cellular component	GO:0016021	integral component of membrane
gene_2622	cellular component	GO:0016021	integral component of membrane
gene_2624	cellular component	GO:0016021	integral component of membrane
gene_2626	cellular component	GO:0016021	integral component of membrane
gene_2626	cellular component	GO:0009289	pilus
gene_2627	cellular component	GO:0016021	integral component of membrane
gene_2628	cellular component	GO:0016021	integral component of membrane
gene_2630	cellular component	GO:0016021	integral component of membrane
gene_2631	cellular component	GO:0005737	cytoplasm
gene_2642	cellular component	GO:0043190	ATP-binding cassette (ABC) transporter complex
gene_2643	cellular component	GO:0016021	integral component of membrane
gene_2643	cellular component	GO:0005886	plasma membrane
gene_2645	cellular component	GO:0016021	integral component of membrane
gene_2645	cellular component	GO:0005886	plasma membrane
gene_2646	cellular component	GO:0016021	integral component of membrane
gene_2646	cellular component	GO:0005886	plasma membrane
gene_2647	cellular component	GO:0016021	integral component of membrane
gene_2647	cellular component	GO:0005886	plasma membrane
gene_2648	cellular component	GO:0016021	integral component of membrane
gene_2648	cellular component	GO:0005886	plasma membrane
gene_2649	cellular component	GO:0055052	ATP-binding cassette (ABC) transporter complex, substrate-binding subunit-containing
gene_2649	cellular component	GO:0030288	outer membrane-bounded periplasmic space
gene_2650	cellular component	GO:0055052	ATP-binding cassette (ABC) transporter complex, substrate-binding subunit-containing
gene_2650	cellular component	GO:0030288	outer membrane-bounded periplasmic space
gene_2655	cellular component	GO:0016021	integral component of membrane
gene_2656	cellular component	GO:0016021	integral component of membrane
gene_2657	cellular component	GO:0016020	membrane
gene_2666	cellular component	GO:0016021	integral component of membrane
gene_2666	cellular component	GO:0005886	plasma membrane
gene_2667	cellular component	GO:0016021	integral component of membrane
gene_2667	cellular component	GO:0005886	plasma membrane
gene_2669	cellular component	GO:0016021	integral component of membrane
gene_2669	cellular component	GO:0005886	plasma membrane
gene_2674	cellular component	GO:0016021	integral component of membrane
gene_2675	cellular component	GO:0016021	integral component of membrane
gene_2687	cellular component	GO:0016021	integral component of membrane
gene_2689	cellular component	GO:0005886	plasma membrane
gene_2689	cellular component	GO:0016021	integral component of membrane
gene_2690	cellular component	GO:0005886	plasma membrane
gene_2690	cellular component	GO:0016021	integral component of membrane
gene_2694	cellular component	GO:0016021	integral component of membrane
gene_2698	cellular component	GO:0005622	intracellular
gene_2707	cellular component	GO:0016021	integral component of membrane
gene_2708	cellular component	GO:0016021	integral component of membrane
gene_2709	cellular component	GO:0005737	cytoplasm
gene_2710	cellular component	GO:0005737	cytoplasm
gene_2724	cellular component	GO:0005737	cytoplasm
gene_2730	cellular component	GO:0016020	membrane
gene_2732	cellular component	GO:0016021	integral component of membrane
gene_2733	cellular component	GO:0016021	integral component of membrane
gene_2736	cellular component	GO:0009379	Holliday junction helicase complex
gene_2737	cellular component	GO:0016021	integral component of membrane
gene_2741	cellular component	GO:0016021	integral component of membrane
gene_2742	cellular component	GO:0016021	integral component of membrane
gene_2743	cellular component	GO:0016021	integral component of membrane
gene_2744	cellular component	GO:0016021	integral component of membrane
gene_2749	cellular component	GO:0016021	integral component of membrane
gene_2753	cellular component	GO:0016020	membrane
gene_2755	cellular component	GO:0016021	integral component of membrane
gene_2757	cellular component	GO:0016021	integral component of membrane
gene_2758	cellular component	GO:0016021	integral component of membrane
gene_2759	cellular component	GO:0005737	cytoplasm
gene_2763	cellular component	GO:0016021	integral component of membrane
gene_2764	cellular component	GO:0016020	membrane
gene_2768	cellular component	GO:0016021	integral component of membrane
gene_2776	cellular component	GO:0016021	integral component of membrane
gene_2782	cellular component	GO:0016021	integral component of membrane
gene_2783	cellular component	GO:0016021	integral component of membrane
gene_2784	cellular component	GO:0016021	integral component of membrane
gene_2784	cellular component	GO:0005886	plasma membrane
gene_2785	cellular component	GO:0016021	integral component of membrane
gene_2785	cellular component	GO:0005886	plasma membrane
gene_2793	cellular component	GO:0016021	integral component of membrane
gene_2793	cellular component	GO:0005886	plasma membrane
gene_2794	cellular component	GO:0016021	integral component of membrane
gene_2794	cellular component	GO:0005886	plasma membrane
gene_2795	cellular component	GO:0043190	ATP-binding cassette (ABC) transporter complex
gene_2796	cellular component	GO:0016021	integral component of membrane
gene_2797	cellular component	GO:0016021	integral component of membrane
gene_2798	cellular component	GO:0016021	integral component of membrane
gene_2800	cellular component	GO:0005737	cytoplasm
gene_2801	cellular component	GO:0005840	ribosome
gene_2801	cellular component	GO:0016021	integral component of membrane
gene_2801	cellular component	GO:0005576	extracellular region
gene_2803	cellular component	GO:0005886	plasma membrane
gene_2803	cellular component	GO:0016021	integral component of membrane
gene_2804	cellular component	GO:0016021	integral component of membrane
gene_2805	cellular component	GO:0016021	integral component of membrane
gene_2806	cellular component	GO:0005622	intracellular
gene_2807	cellular component	GO:0016021	integral component of membrane
gene_2807	cellular component	GO:0005622	intracellular
gene_2808	cellular component	GO:0016021	integral component of membrane
gene_2808	cellular component	GO:0005622	intracellular
gene_2810	cellular component	GO:0016021	integral component of membrane
gene_2811	cellular component	GO:0016021	integral component of membrane
gene_2812	cellular component	GO:0016021	integral component of membrane
gene_2813	cellular component	GO:0016021	integral component of membrane
gene_2814	cellular component	GO:0016021	integral component of membrane
gene_2826	cellular component	GO:0005737	cytoplasm
gene_2827	cellular component	GO:0016021	integral component of membrane
gene_2828	cellular component	GO:0016021	integral component of membrane
gene_2829	cellular component	GO:0016021	integral component of membrane
gene_2830	cellular component	GO:0016021	integral component of membrane
gene_2831	cellular component	GO:0016021	integral component of membrane
gene_2833	cellular component	GO:0042597	periplasmic space
gene_2835	cellular component	GO:0016021	integral component of membrane
gene_2836	cellular component	GO:0016021	integral component of membrane
gene_2838	cellular component	GO:0016021	integral component of membrane
gene_2838	cellular component	GO:0005886	plasma membrane
gene_2839	cellular component	GO:0016021	integral component of membrane
gene_2839	cellular component	GO:0005886	plasma membrane
gene_2840	cellular component	GO:0016020	membrane
gene_2846	cellular component	GO:0005737	cytoplasm
gene_2851	cellular component	GO:0016020	membrane
gene_2852	cellular component	GO:0016021	integral component of membrane
gene_2853	cellular component	GO:0016021	integral component of membrane
gene_2854	cellular component	GO:0016021	integral component of membrane
gene_2866	cellular component	GO:0005886	plasma membrane
gene_2866	cellular component	GO:0016021	integral component of membrane
gene_2869	cellular component	GO:0016021	integral component of membrane
gene_2869	cellular component	GO:0005886	plasma membrane
gene_2870	cellular component	GO:0005737	cytoplasm
gene_2872	cellular component	GO:0016021	integral component of membrane
gene_2873	cellular component	GO:0016021	integral component of membrane
gene_2874	cellular component	GO:0016021	integral component of membrane
gene_2876	cellular component	GO:0016021	integral component of membrane
gene_2877	cellular component	GO:0016021	integral component of membrane
gene_2878	cellular component	GO:0016021	integral component of membrane
gene_2879	cellular component	GO:0016021	integral component of membrane
gene_2882	cellular component	GO:0005737	cytoplasm
gene_2883	cellular component	GO:0016021	integral component of membrane
gene_2884	cellular component	GO:0016021	integral component of membrane
gene_2885	cellular component	GO:0016021	integral component of membrane
gene_2886	cellular component	GO:0016021	integral component of membrane
gene_2887	cellular component	GO:0016021	integral component of membrane
gene_2894	cellular component	GO:0016021	integral component of membrane
gene_2895	cellular component	GO:0016021	integral component of membrane
gene_2899	cellular component	GO:0016021	integral component of membrane
gene_2900	cellular component	GO:0005737	cytoplasm
gene_2902	cellular component	GO:0016021	integral component of membrane
gene_2903	cellular component	GO:0016021	integral component of membrane
gene_2904	cellular component	GO:0005622	intracellular
gene_2909	cellular component	GO:0016021	integral component of membrane
gene_2911	cellular component	GO:0005737	cytoplasm
gene_2918	cellular component	GO:0009346	citrate lyase complex
gene_2919	cellular component	GO:0009346	citrate lyase complex
gene_2921	cellular component	GO:0005737	cytoplasm
gene_2925	cellular component	GO:0016021	integral component of membrane
gene_2928	cellular component	GO:0016021	integral component of membrane
gene_2929	cellular component	GO:0016021	integral component of membrane
gene_2935	cellular component	GO:0016021	integral component of membrane
gene_2938	cellular component	GO:0016021	integral component of membrane
gene_2940	cellular component	GO:0016021	integral component of membrane
gene_2941	cellular component	GO:0016020	membrane
gene_2942	cellular component	GO:0016021	integral component of membrane
gene_2943	cellular component	GO:0016021	integral component of membrane
gene_2946	cellular component	GO:0016021	integral component of membrane
gene_2949	cellular component	GO:0016021	integral component of membrane
gene_2950	cellular component	GO:0005840	ribosome
gene_2954	cellular component	GO:0016021	integral component of membrane
gene_2955	cellular component	GO:0016021	integral component of membrane
gene_2957	cellular component	GO:0016021	integral component of membrane
gene_2957	cellular component	GO:0005886	plasma membrane
gene_2958	cellular component	GO:0016021	integral component of membrane
gene_2958	cellular component	GO:0005886	plasma membrane
gene_2964	cellular component	GO:0016021	integral component of membrane
gene_2965	cellular component	GO:0016021	integral component of membrane
gene_2966	cellular component	GO:0016020	membrane
gene_2968	cellular component	GO:0016021	integral component of membrane
gene_2969	cellular component	GO:0016021	integral component of membrane
gene_2970	cellular component	GO:0016021	integral component of membrane
gene_2971	cellular component	GO:0016021	integral component of membrane
gene_2972	cellular component	GO:0016021	integral component of membrane
gene_2976	cellular component	GO:0016021	integral component of membrane
gene_2978	cellular component	GO:0005623	cell
gene_2978	cellular component	GO:0016021	integral component of membrane
gene_2979	cellular component	GO:0016021	integral component of membrane
gene_2980	cellular component	GO:0016021	integral component of membrane
gene_2981	cellular component	GO:0016021	integral component of membrane
gene_2983	cellular component	GO:0016021	integral component of membrane
gene_2986	cellular component	GO:0016021	integral component of membrane
gene_2986	cellular component	GO:0005886	plasma membrane
gene_2987	cellular component	GO:0016021	integral component of membrane
gene_2987	cellular component	GO:0005886	plasma membrane
gene_2988	cellular component	GO:0016020	membrane
gene_2991	cellular component	GO:0016021	integral component of membrane
gene_3001	cellular component	GO:0005737	cytoplasm
gene_3002	cellular component	GO:0016021	integral component of membrane
gene_3002	cellular component	GO:0005886	plasma membrane
gene_3005	cellular component	GO:0016021	integral component of membrane
gene_3005	cellular component	GO:0005737	cytoplasm
gene_3006	cellular component	GO:0016020	membrane
gene_3007	cellular component	GO:0016021	integral component of membrane
gene_3013	cellular component	GO:0005622	intracellular
gene_3016	cellular component	GO:0016021	integral component of membrane
gene_3017	cellular component	GO:0016021	integral component of membrane
gene_3018	cellular component	GO:0016021	integral component of membrane
gene_3020	cellular component	GO:0016021	integral component of membrane
gene_3021	cellular component	GO:0016021	integral component of membrane
gene_3025	cellular component	GO:0005886	plasma membrane
gene_3025	cellular component	GO:0016021	integral component of membrane
gene_3039	cellular component	GO:0016021	integral component of membrane
gene_3040	cellular component	GO:0016021	integral component of membrane
gene_3041	cellular component	GO:0016021	integral component of membrane
gene_3043	cellular component	GO:0016021	integral component of membrane
gene_3044	cellular component	GO:0016021	integral component of membrane
gene_3045	cellular component	GO:0016020	membrane
gene_3062	cellular component	GO:0016021	integral component of membrane
gene_3068	cellular component	GO:0016020	membrane
gene_3073	cellular component	GO:0016021	integral component of membrane
gene_3074	cellular component	GO:0016021	integral component of membrane
gene_3075	cellular component	GO:0016021	integral component of membrane
gene_3078	cellular component	GO:0016021	integral component of membrane
gene_3079	cellular component	GO:0016021	integral component of membrane
gene_3080	cellular component	GO:0016021	integral component of membrane
gene_3081	cellular component	GO:0016021	integral component of membrane
gene_3082	cellular component	GO:0016021	integral component of membrane
gene_3084	cellular component	GO:0005622	intracellular
gene_3085	cellular component	GO:0016021	integral component of membrane
gene_3085	cellular component	GO:0005622	intracellular
gene_3094	cellular component	GO:0016021	integral component of membrane
gene_3095	cellular component	GO:0016021	integral component of membrane
gene_3097	cellular component	GO:0016021	integral component of membrane
gene_3101	cellular component	GO:0016021	integral component of membrane
gene_3102	cellular component	GO:0016021	integral component of membrane
gene_3103	cellular component	GO:0016021	integral component of membrane
gene_3104	cellular component	GO:0016021	integral component of membrane
gene_3106	cellular component	GO:0016021	integral component of membrane
gene_3111	cellular component	GO:0016021	integral component of membrane
gene_3112	cellular component	GO:0016021	integral component of membrane
gene_3114	cellular component	GO:0016021	integral component of membrane
gene_3116	cellular component	GO:0016021	integral component of membrane
gene_3119	cellular component	GO:0016021	integral component of membrane
gene_3122	cellular component	GO:0016021	integral component of membrane
gene_3124	cellular component	GO:0016021	integral component of membrane
gene_3129	cellular component	GO:0005737	cytoplasm
gene_3131	cellular component	GO:0016021	integral component of membrane
gene_3138	cellular component	GO:0016021	integral component of membrane
gene_3139	cellular component	GO:0016020	membrane
gene_3140	cellular component	GO:0016021	integral component of membrane
gene_3145	cellular component	GO:0005737	cytoplasm
gene_3146	cellular component	GO:0005737	cytoplasm
gene_3147	cellular component	GO:0005737	cytoplasm
gene_3151	cellular component	GO:0016021	integral component of membrane
gene_3152	cellular component	GO:0016021	integral component of membrane
gene_3155	cellular component	GO:0016021	integral component of membrane
gene_3156	cellular component	GO:0016021	integral component of membrane
gene_3158	cellular component	GO:0016021	integral component of membrane
gene_3160	cellular component	GO:0016021	integral component of membrane
gene_3165	cellular component	GO:0016021	integral component of membrane
gene_3168	cellular component	GO:0016021	integral component of membrane
gene_3170	cellular component	GO:0016021	integral component of membrane
gene_3174	cellular component	GO:0016021	integral component of membrane
gene_3175	cellular component	GO:0016021	integral component of membrane
gene_3176	cellular component	GO:0016021	integral component of membrane
gene_3177	cellular component	GO:0016020	membrane
gene_3181	cellular component	GO:0016021	integral component of membrane
gene_3183	cellular component	GO:0016021	integral component of membrane
gene_3184	cellular component	GO:0016021	integral component of membrane
gene_3185	cellular component	GO:0016021	integral component of membrane
gene_3186	cellular component	GO:0016021	integral component of membrane
gene_3189	cellular component	GO:0005737	cytoplasm
gene_3192	cellular component	GO:0016021	integral component of membrane
gene_3196	cellular component	GO:0016021	integral component of membrane
gene_3203	cellular component	GO:0009358	polyphosphate kinase complex
gene_3210	cellular component	GO:0016021	integral component of membrane
gene_3211	cellular component	GO:0016021	integral component of membrane
gene_3214	cellular component	GO:0016021	integral component of membrane
gene_3218	cellular component	GO:0005737	cytoplasm
gene_3219	cellular component	GO:0016021	integral component of membrane
gene_3220	cellular component	GO:0016021	integral component of membrane
gene_3221	cellular component	GO:0016021	integral component of membrane
gene_3222	cellular component	GO:0016021	integral component of membrane
gene_3223	cellular component	GO:0005622	intracellular
gene_3223	cellular component	GO:0016021	integral component of membrane
gene_3224	cellular component	GO:0005622	intracellular
gene_3224	cellular component	GO:0016021	integral component of membrane
gene_3225	cellular component	GO:0005622	intracellular
gene_3225	cellular component	GO:0016021	integral component of membrane
gene_3226	cellular component	GO:0005622	intracellular
gene_3227	cellular component	GO:0005622	intracellular
gene_3237	cellular component	GO:0016021	integral component of membrane
gene_3238	cellular component	GO:0016021	integral component of membrane
gene_3240	cellular component	GO:0005737	cytoplasm
gene_3243	cellular component	GO:0016021	integral component of membrane
gene_3245	cellular component	GO:0016021	integral component of membrane
gene_3245	cellular component	GO:0005886	plasma membrane
gene_3247	cellular component	GO:0005737	cytoplasm
gene_3247	cellular component	GO:0009380	excinuclease repair complex
gene_3249	cellular component	GO:0043190	ATP-binding cassette (ABC) transporter complex
gene_3250	cellular component	GO:0016021	integral component of membrane
gene_3256	cellular component	GO:0016020	membrane
gene_3257	cellular component	GO:0016021	integral component of membrane
gene_3260	cellular component	GO:0005737	cytoplasm
gene_3270	cellular component	GO:0005737	cytoplasm
gene_3271	cellular component	GO:0016021	integral component of membrane
gene_3274	cellular component	GO:0043190	ATP-binding cassette (ABC) transporter complex
gene_3276	cellular component	GO:0016020	membrane
gene_3277	cellular component	GO:0043190	ATP-binding cassette (ABC) transporter complex
gene_3282	cellular component	GO:0016021	integral component of membrane
gene_3282	cellular component	GO:0005886	plasma membrane
gene_3284	cellular component	GO:0016021	integral component of membrane
gene_3285	cellular component	GO:0009341	beta-galactosidase complex
gene_3286	cellular component	GO:0009341	beta-galactosidase complex
gene_3287	cellular component	GO:0016021	integral component of membrane
gene_3288	cellular component	GO:0016021	integral component of membrane
gene_3289	cellular component	GO:0016021	integral component of membrane
gene_3290	cellular component	GO:0016021	integral component of membrane
gene_3291	cellular component	GO:0016021	integral component of membrane
gene_3292	cellular component	GO:0016020	membrane
gene_3293	cellular component	GO:0016021	integral component of membrane
gene_3295	cellular component	GO:0016021	integral component of membrane
gene_3296	cellular component	GO:0016021	integral component of membrane
gene_3302	cellular component	GO:0005737	cytoplasm
gene_3304	cellular component	GO:1990077	primosome complex
gene_3306	cellular component	GO:0005737	cytoplasm
gene_3307	cellular component	GO:0005737	cytoplasm
gene_3308	cellular component	GO:0005737	cytoplasm
gene_3309	cellular component	GO:0005737	cytoplasm
gene_3310	cellular component	GO:0005737	cytoplasm
gene_3312	cellular component	GO:0005737	cytoplasm
gene_3313	cellular component	GO:0005737	cytoplasm
gene_3315	cellular component	GO:0005737	cytoplasm
gene_3317	cellular component	GO:0016021	integral component of membrane
gene_3318	cellular component	GO:0016021	integral component of membrane
gene_3319	cellular component	GO:0016021	integral component of membrane
gene_3320	cellular component	GO:0016021	integral component of membrane
gene_3323	cellular component	GO:0016021	integral component of membrane
gene_3324	cellular component	GO:0016021	integral component of membrane
gene_3329	cellular component	GO:0016021	integral component of membrane
gene_3332	cellular component	GO:0016021	integral component of membrane
gene_3332	cellular component	GO:0005886	plasma membrane
gene_3336	cellular component	GO:0005737	cytoplasm
gene_3337	cellular component	GO:0005737	cytoplasm
gene_3338	cellular component	GO:0005737	cytoplasm
gene_3348	cellular component	GO:0005737	cytoplasm
gene_3350	cellular component	GO:0016021	integral component of membrane
gene_3352	cellular component	GO:0016021	integral component of membrane
gene_3353	cellular component	GO:0016021	integral component of membrane
gene_3357	cellular component	GO:0016021	integral component of membrane
gene_3358	cellular component	GO:0016021	integral component of membrane
gene_3360	cellular component	GO:0016021	integral component of membrane
gene_3365	cellular component	GO:0005623	cell
gene_3366	cellular component	GO:0016021	integral component of membrane
gene_3367	cellular component	GO:0016021	integral component of membrane
gene_3369	cellular component	GO:0016020	membrane
gene_3381	cellular component	GO:0016021	integral component of membrane
gene_3383	cellular component	GO:0016021	integral component of membrane
gene_3384	cellular component	GO:0016021	integral component of membrane
gene_3385	cellular component	GO:0016021	integral component of membrane
gene_3389	cellular component	GO:0016021	integral component of membrane
gene_3390	cellular component	GO:0016020	membrane
gene_3391	cellular component	GO:0005829	cytosol
gene_3392	cellular component	GO:0005829	cytosol
gene_3396	cellular component	GO:0005737	cytoplasm
gene_3422	cellular component	GO:0005737	cytoplasm
gene_3426	cellular component	GO:0016021	integral component of membrane
gene_3428	cellular component	GO:0005886	plasma membrane
gene_3430	cellular component	GO:0016021	integral component of membrane
gene_3432	cellular component	GO:0016021	integral component of membrane
gene_3437	cellular component	GO:0016021	integral component of membrane
gene_3440	cellular component	GO:0016021	integral component of membrane
gene_3442	cellular component	GO:0016021	integral component of membrane
gene_3444	cellular component	GO:0005622	intracellular
gene_3451	cellular component	GO:0016021	integral component of membrane
gene_3452	cellular component	GO:0016021	integral component of membrane
gene_3454	cellular component	GO:0005622	intracellular
gene_3455	cellular component	GO:0005622	intracellular
gene_3456	cellular component	GO:0005622	intracellular
gene_3457	cellular component	GO:0016021	integral component of membrane
gene_3459	cellular component	GO:0016021	integral component of membrane
gene_3462	cellular component	GO:0016021	integral component of membrane
gene_3462	cellular component	GO:0005886	plasma membrane
gene_3463	cellular component	GO:0016020	membrane
gene_3464	cellular component	GO:0016021	integral component of membrane
gene_3464	cellular component	GO:0005886	plasma membrane
gene_3472	cellular component	GO:0005737	cytoplasm
gene_3475	cellular component	GO:0016021	integral component of membrane
gene_3477	cellular component	GO:0016021	integral component of membrane
gene_3477	cellular component	GO:0005886	plasma membrane
gene_3480	cellular component	GO:0005622	intracellular
gene_3481	cellular component	GO:0005622	intracellular
gene_3483	cellular component	GO:0016020	membrane
gene_3487	cellular component	GO:0016021	integral component of membrane
gene_3491	cellular component	GO:0016021	integral component of membrane
gene_3491	cellular component	GO:0005886	plasma membrane
gene_3495	cellular component	GO:0016021	integral component of membrane
gene_3496	cellular component	GO:0016021	integral component of membrane
gene_3497	cellular component	GO:0016021	integral component of membrane
gene_3498	cellular component	GO:0016021	integral component of membrane
gene_3501	cellular component	GO:0016021	integral component of membrane
gene_3511	cellular component	GO:0016021	integral component of membrane
gene_3512	cellular component	GO:0016021	integral component of membrane
gene_3519	cellular component	GO:0016021	integral component of membrane
gene_3524	cellular component	GO:0016020	membrane
gene_3526	cellular component	GO:0016021	integral component of membrane
gene_3527	cellular component	GO:0016021	integral component of membrane
gene_3531	cellular component	GO:0005737	cytoplasm
gene_3532	cellular component	GO:0009317	acetyl-CoA carboxylase complex
gene_3538	cellular component	GO:0005737	cytoplasm
gene_3539	cellular component	GO:0005737	cytoplasm
gene_3540	cellular component	GO:0005737	cytoplasm
gene_3551	cellular component	GO:0016020	membrane
gene_3552	cellular component	GO:0016021	integral component of membrane
gene_3561	cellular component	GO:0016021	integral component of membrane
gene_3564	cellular component	GO:0016020	membrane
gene_3573	cellular component	GO:0016021	integral component of membrane
gene_3573	cellular component	GO:0005886	plasma membrane
gene_3574	cellular component	GO:0005737	cytoplasm
gene_3576	cellular component	GO:0016021	integral component of membrane
gene_3576	cellular component	GO:0005886	plasma membrane
gene_3577	cellular component	GO:0016020	membrane
gene_3578	cellular component	GO:0016021	integral component of membrane
gene_3578	cellular component	GO:0005886	plasma membrane
gene_3584	cellular component	GO:0005886	plasma membrane
gene_3584	cellular component	GO:0016021	integral component of membrane
gene_3585	cellular component	GO:0005886	plasma membrane
gene_3585	cellular component	GO:0016021	integral component of membrane
gene_3587	cellular component	GO:1990077	primosome complex
gene_3589	cellular component	GO:0016021	integral component of membrane
gene_3589	cellular component	GO:0005886	plasma membrane
gene_3591	cellular component	GO:0005840	ribosome
gene_3615	cellular component	GO:0016021	integral component of membrane
gene_3616	cellular component	GO:0005886	plasma membrane
gene_3616	cellular component	GO:0016021	integral component of membrane
gene_3618	cellular component	GO:0005737	cytoplasm
gene_3621	cellular component	GO:0016021	integral component of membrane
gene_3622	cellular component	GO:0016021	integral component of membrane
gene_3624	cellular component	GO:0016021	integral component of membrane
gene_3628	cellular component	GO:0016021	integral component of membrane
gene_3629	cellular component	GO:0016021	integral component of membrane
gene_3630	cellular component	GO:0016020	membrane
gene_3631	cellular component	GO:0016021	integral component of membrane
gene_3634	cellular component	GO:0016021	integral component of membrane
gene_3639	cellular component	GO:0016021	integral component of membrane
gene_3640	cellular component	GO:0016021	integral component of membrane
gene_3641	cellular component	GO:0016021	integral component of membrane
gene_3647	cellular component	GO:0005737	cytoplasm
gene_3648	cellular component	GO:0005737	cytoplasm
gene_3649	cellular component	GO:0016021	integral component of membrane
gene_3650	cellular component	GO:0016021	integral component of membrane
gene_3655	cellular component	GO:0016021	integral component of membrane
gene_3656	cellular component	GO:0016021	integral component of membrane
gene_3657	cellular component	GO:0016021	integral component of membrane
gene_3661	cellular component	GO:0016021	integral component of membrane
gene_3664	cellular component	GO:0016021	integral component of membrane
gene_3665	cellular component	GO:0016021	integral component of membrane
gene_3666	cellular component	GO:0016021	integral component of membrane
gene_3669	cellular component	GO:0016021	integral component of membrane
gene_3672	cellular component	GO:0016021	integral component of membrane
gene_3673	cellular component	GO:0016021	integral component of membrane
gene_3674	cellular component	GO:0016021	integral component of membrane
gene_3675	cellular component	GO:0016021	integral component of membrane
gene_3678	cellular component	GO:0016021	integral component of membrane
gene_3694	cellular component	GO:0016021	integral component of membrane
gene_3700	cellular component	GO:0016020	membrane
gene_3702	cellular component	GO:0016021	integral component of membrane
gene_3703	cellular component	GO:0016021	integral component of membrane
gene_3706	cellular component	GO:0005737	cytoplasm
gene_3707	cellular component	GO:0016021	integral component of membrane
gene_3709	cellular component	GO:0016021	integral component of membrane
gene_3711	cellular component	GO:0016021	integral component of membrane
gene_3712	cellular component	GO:0016021	integral component of membrane
gene_3713	cellular component	GO:0016021	integral component of membrane
gene_3716	cellular component	GO:0016021	integral component of membrane
gene_3717	cellular component	GO:0016021	integral component of membrane
gene_3719	cellular component	GO:0016021	integral component of membrane
gene_3719	cellular component	GO:0005886	plasma membrane
gene_3720	cellular component	GO:0016021	integral component of membrane
gene_3720	cellular component	GO:0005886	plasma membrane
gene_3721	cellular component	GO:0016020	membrane
gene_3723	cellular component	GO:0016021	integral component of membrane
gene_3724	cellular component	GO:0016021	integral component of membrane
gene_3726	cellular component	GO:0016021	integral component of membrane
gene_3727	cellular component	GO:0016021	integral component of membrane
gene_3728	cellular component	GO:0016020	membrane
gene_3729	cellular component	GO:0016021	integral component of membrane
gene_3730	cellular component	GO:0016021	integral component of membrane
gene_3731	cellular component	GO:0016021	integral component of membrane
gene_3736	cellular component	GO:0016021	integral component of membrane
gene_3737	cellular component	GO:0016021	integral component of membrane
gene_3738	cellular component	GO:0016021	integral component of membrane
gene_3739	cellular component	GO:0016021	integral component of membrane
gene_3740	cellular component	GO:0016021	integral component of membrane
gene_3741	cellular component	GO:0016021	integral component of membrane
gene_3749	cellular component	GO:0016020	membrane
gene_3750	cellular component	GO:0016021	integral component of membrane
gene_3750	cellular component	GO:0005886	plasma membrane
gene_3753	cellular component	GO:0005622	intracellular
gene_3756	cellular component	GO:0005886	plasma membrane
gene_3756	cellular component	GO:0016021	integral component of membrane
gene_3760	cellular component	GO:0016020	membrane
gene_3761	cellular component	GO:0016021	integral component of membrane
gene_3763	cellular component	GO:0016021	integral component of membrane
gene_3763	cellular component	GO:0005886	plasma membrane
gene_3765	cellular component	GO:0016021	integral component of membrane
gene_3765	cellular component	GO:0005886	plasma membrane
gene_3766	cellular component	GO:0016021	integral component of membrane
gene_3766	cellular component	GO:0005886	plasma membrane
gene_3767	cellular component	GO:0016021	integral component of membrane
gene_3767	cellular component	GO:0005886	plasma membrane
gene_3774	cellular component	GO:0016021	integral component of membrane
gene_3775	cellular component	GO:0005737	cytoplasm
gene_3775	cellular component	GO:0016021	integral component of membrane
gene_3781	cellular component	GO:0016021	integral component of membrane
gene_3783	cellular component	GO:0016021	integral component of membrane
gene_3784	cellular component	GO:0016021	integral component of membrane
gene_3785	cellular component	GO:0016021	integral component of membrane
gene_3786	cellular component	GO:0016021	integral component of membrane
gene_3786	cellular component	GO:0005622	intracellular
gene_3787	cellular component	GO:0005622	intracellular
gene_3788	cellular component	GO:0005622	intracellular
gene_3796	cellular component	GO:0019028	viral capsid
gene_3797	cellular component	GO:0019028	viral capsid
gene_3798	cellular component	GO:0030430	host cell cytoplasm
gene_3798	cellular component	GO:0019028	viral capsid
gene_3799	cellular component	GO:0030430	host cell cytoplasm
gene_3800	cellular component	GO:0030430	host cell cytoplasm
gene_3802	cellular component	GO:0019028	viral capsid
gene_3804	cellular component	GO:0016020	membrane
gene_3805	cellular component	GO:0016020	membrane
gene_3806	cellular component	GO:0016021	integral component of membrane
gene_3806	cellular component	GO:0005886	plasma membrane
gene_3809	cellular component	GO:0005622	intracellular
gene_3810	cellular component	GO:0005622	intracellular
gene_3810	cellular component	GO:0016021	integral component of membrane
gene_3811	cellular component	GO:0005622	intracellular
gene_3811	cellular component	GO:0016021	integral component of membrane
gene_3813	cellular component	GO:0043190	ATP-binding cassette (ABC) transporter complex
gene_3814	cellular component	GO:0043190	ATP-binding cassette (ABC) transporter complex
gene_3817	cellular component	GO:0016021	integral component of membrane
gene_3818	cellular component	GO:0016021	integral component of membrane
gene_3819	cellular component	GO:0016021	integral component of membrane
gene_3823	cellular component	GO:0016021	integral component of membrane
gene_3823	cellular component	GO:0005886	plasma membrane
gene_3824	cellular component	GO:0005737	cytoplasm
gene_3825	cellular component	GO:0005737	cytoplasm
gene_3826	cellular component	GO:0016021	integral component of membrane
gene_3827	cellular component	GO:0016021	integral component of membrane
gene_3832	cellular component	GO:0005737	cytoplasm
gene_3845	cellular component	GO:0016021	integral component of membrane
gene_3846	cellular component	GO:0016021	integral component of membrane
gene_3847	cellular component	GO:0016021	integral component of membrane
gene_3848	cellular component	GO:0016021	integral component of membrane
gene_3849	cellular component	GO:0016021	integral component of membrane
gene_3850	cellular component	GO:0016021	integral component of membrane
gene_3851	cellular component	GO:0016021	integral component of membrane
gene_3852	cellular component	GO:0016021	integral component of membrane
gene_3864	cellular component	GO:0016021	integral component of membrane
gene_3865	cellular component	GO:0016021	integral component of membrane
gene_3866	cellular component	GO:0016021	integral component of membrane
gene_3867	cellular component	GO:0016021	integral component of membrane
gene_3868	cellular component	GO:0016021	integral component of membrane
gene_3869	cellular component	GO:0016021	integral component of membrane
gene_3870	cellular component	GO:0016021	integral component of membrane
gene_3872	cellular component	GO:0016021	integral component of membrane
gene_3873	cellular component	GO:0016021	integral component of membrane
gene_3874	cellular component	GO:0005737	cytoplasm
gene_3876	cellular component	GO:0016021	integral component of membrane
gene_3877	cellular component	GO:0005727	extrachromosomal circular DNA
gene_3878	cellular component	GO:0005727	extrachromosomal circular DNA
gene_3879	cellular component	GO:0005727	extrachromosomal circular DNA
gene_3880	cellular component	GO:0005727	extrachromosomal circular DNA
gene_3896	cellular component	GO:0009317	acetyl-CoA carboxylase complex
gene_3897	cellular component	GO:0009317	acetyl-CoA carboxylase complex
gene_3901	cellular component	GO:0005839	proteasome core complex
gene_3901	cellular component	GO:0009376	HslUV protease complex
gene_3902	cellular component	GO:0009376	HslUV protease complex
gene_3905	cellular component	GO:0005886	plasma membrane
gene_3905	cellular component	GO:0016021	integral component of membrane
gene_3912	cellular component	GO:0016021	integral component of membrane
gene_3913	cellular component	GO:0016021	integral component of membrane
gene_3914	cellular component	GO:0016021	integral component of membrane
gene_3915	cellular component	GO:0016021	integral component of membrane
gene_3916	cellular component	GO:0016021	integral component of membrane
gene_3917	cellular component	GO:0005737	cytoplasm
gene_3919	cellular component	GO:0016021	integral component of membrane
gene_3920	cellular component	GO:0016021	integral component of membrane
gene_3921	cellular component	GO:0016021	integral component of membrane
gene_3922	cellular component	GO:0005737	cytoplasm
gene_3924	cellular component	GO:0016021	integral component of membrane
gene_3926	cellular component	GO:0016021	integral component of membrane
gene_3927	cellular component	GO:0016021	integral component of membrane
gene_3929	cellular component	GO:0016021	integral component of membrane
gene_3932	cellular component	GO:0016021	integral component of membrane
gene_3933	cellular component	GO:0016021	integral component of membrane
gene_3934	cellular component	GO:0016021	integral component of membrane
gene_3939	cellular component	GO:0005737	cytoplasm
gene_3940	cellular component	GO:0005829	cytosol
gene_3941	cellular component	GO:0005829	cytosol
gene_3942	cellular component	GO:0005737	cytoplasm
gene_3959	cellular component	GO:0016021	integral component of membrane
gene_3960	cellular component	GO:0016021	integral component of membrane
gene_3960	cellular component	GO:0005618	cell wall
gene_3962	cellular component	GO:0005623	cell
gene_0001	biological process	GO:0006261	DNA-dependent DNA replication
gene_0001	biological process	GO:0006265	DNA topological change
gene_0002	biological process	GO:0006261	DNA-dependent DNA replication
gene_0002	biological process	GO:0006265	DNA topological change
gene_0003	biological process	GO:0009264	deoxyribonucleotide catabolic process
gene_0003	biological process	GO:0016052	carbohydrate catabolic process
gene_0003	biological process	GO:0016310	phosphorylation
gene_0003	biological process	GO:0046386	deoxyribose phosphate catabolic process
gene_0005	biological process	GO:0006400	tRNA modification
gene_0006	biological process	GO:0006400	tRNA modification
gene_0007	biological process	GO:0006400	tRNA modification
gene_0008	biological process	GO:0006166	purine ribonucleoside salvage
gene_0009	biological process	GO:0030163	protein catabolic process
gene_0009	biological process	GO:0006508	proteolysis
gene_0009	biological process	GO:0051301	cell division
gene_0010	biological process	GO:0019538	protein metabolic process
gene_0012	biological process	GO:0006457	protein folding
gene_0013	biological process	GO:0002943	tRNA dihydrouridine synthesis
gene_0013	biological process	GO:0055114	oxidation-reduction process
gene_0014	biological process	GO:0006430	lysyl-tRNA aminoacylation
gene_0015	biological process	GO:0006430	lysyl-tRNA aminoacylation
gene_0016	biological process	GO:0006430	lysyl-tRNA aminoacylation
gene_0018	biological process	GO:0008152	metabolic process
gene_0020	biological process	GO:0090305	nucleic acid phosphodiester bond hydrolysis
gene_0020	biological process	GO:0006289	nucleotide-excision repair
gene_0020	biological process	GO:0009432	SOS response
gene_0021	biological process	GO:0090305	nucleic acid phosphodiester bond hydrolysis
gene_0021	biological process	GO:0006289	nucleotide-excision repair
gene_0021	biological process	GO:0009432	SOS response
gene_0024	biological process	GO:0016310	phosphorylation
gene_0025	biological process	GO:0008360	regulation of cell shape
gene_0025	biological process	GO:0008152	metabolic process
gene_0026	biological process	GO:0006355	regulation of transcription, DNA-templated
gene_0026	biological process	GO:0043937	regulation of sporulation
gene_0026	biological process	GO:0090305	nucleic acid phosphodiester bond hydrolysis
gene_0028	biological process	GO:0006355	regulation of transcription, DNA-templated
gene_0029	biological process	GO:0006508	proteolysis
gene_0031	biological process	GO:0006006	glucose metabolic process
gene_0031	biological process	GO:0055114	oxidation-reduction process
gene_0032	biological process	GO:0006096	glycolytic process
gene_0033	biological process	GO:0006098	pentose-phosphate shunt
gene_0033	biological process	GO:0006094	gluconeogenesis
gene_0033	biological process	GO:0006096	glycolytic process
gene_0034	biological process	GO:0006096	glycolytic process
gene_0035	biological process	GO:0032508	DNA duplex unwinding
gene_0035	biological process	GO:0006310	DNA recombination
gene_0035	biological process	GO:0006302	double-strand break repair
gene_0038	biological process	GO:0032508	DNA duplex unwinding
gene_0038	biological process	GO:0006310	DNA recombination
gene_0038	biological process	GO:0006302	double-strand break repair
gene_0039	biological process	GO:0008152	metabolic process
gene_0041	biological process	GO:0016310	phosphorylation
gene_0042	biological process	GO:0090502	RNA phosphodiester bond hydrolysis, endonucleolytic
gene_0042	biological process	GO:0090503	RNA phosphodiester bond hydrolysis, exonucleolytic
gene_0042	biological process	GO:0006396	RNA processing
gene_0046	biological process	GO:0006412	translation
gene_0048	biological process	GO:0008152	metabolic process
gene_0049	biological process	GO:0055114	oxidation-reduction process
gene_0050	biological process	GO:0055114	oxidation-reduction process
gene_0052	biological process	GO:0006412	translation
gene_0053	biological process	GO:0006412	translation
gene_0054	biological process	GO:0006414	translational elongation
gene_0055	biological process	GO:0046939	nucleotide phosphorylation
gene_0055	biological process	GO:0044210	'de novo' CTP biosynthetic process
gene_0056	biological process	GO:0006415	translational termination
gene_0058	biological process	GO:0008152	metabolic process
gene_0059	biological process	GO:0006396	RNA processing
gene_0059	biological process	GO:0001510	RNA methylation
gene_0060	biological process	GO:0008152	metabolic process
gene_0061	biological process	GO:0051205	protein insertion into membrane
gene_0062	biological process	GO:0000160	phosphorelay signal transduction system
gene_0062	biological process	GO:0018106	peptidyl-histidine phosphorylation
gene_0062	biological process	GO:0023014	signal transduction by protein phosphorylation
gene_0063	biological process	GO:0006355	regulation of transcription, DNA-templated
gene_0063	biological process	GO:0000160	phosphorelay signal transduction system
gene_0065	biological process	GO:0019521	D-gluconate metabolic process
gene_0065	biological process	GO:0006098	pentose-phosphate shunt
gene_0065	biological process	GO:0055114	oxidation-reduction process
gene_0068	biological process	GO:0008152	metabolic process
gene_0069	biological process	GO:0032259	methylation
gene_0070	biological process	GO:0090071	negative regulation of ribosome biogenesis
gene_0070	biological process	GO:0017148	negative regulation of translation
gene_0070	biological process	GO:0042256	mature ribosome assembly
gene_0071	biological process	GO:0008152	metabolic process
gene_0072	biological process	GO:0009435	NAD biosynthetic process
gene_0073	biological process	GO:0009435	NAD biosynthetic process
gene_0076	biological process	GO:0008152	metabolic process
gene_0077	biological process	GO:0055114	oxidation-reduction process
gene_0078	biological process	GO:0055114	oxidation-reduction process
gene_0079	biological process	GO:0055114	oxidation-reduction process
gene_0080	biological process	GO:0008152	metabolic process
gene_0082	biological process	GO:0055114	oxidation-reduction process
gene_0084	biological process	GO:0006412	translation
gene_0084	biological process	GO:0000027	ribosomal large subunit assembly
gene_0085	biological process	GO:0006412	translation
gene_0086	biological process	GO:0006413	translational initiation
gene_0091	biological process	GO:0006435	threonyl-tRNA aminoacylation
gene_0092	biological process	GO:0008152	metabolic process
gene_0093	biological process	GO:0008152	metabolic process
gene_0094	biological process	GO:0055114	oxidation-reduction process
gene_0094	biological process	GO:0045892	negative regulation of transcription, DNA-templated
gene_0095	biological process	GO:0015937	coenzyme A biosynthetic process
gene_0095	biological process	GO:0016310	phosphorylation
gene_0096	biological process	GO:0006284	base-excision repair
gene_0096	biological process	GO:0006289	nucleotide-excision repair
gene_0097	biological process	GO:0006261	DNA-dependent DNA replication
gene_0097	biological process	GO:0090305	nucleic acid phosphodiester bond hydrolysis
gene_0097	biological process	GO:0071897	DNA biosynthetic process
gene_0099	biological process	GO:0007049	cell cycle
gene_0099	biological process	GO:0008360	regulation of cell shape
gene_0099	biological process	GO:0071555	cell wall organization
gene_0099	biological process	GO:0051301	cell division
gene_0099	biological process	GO:0009252	peptidoglycan biosynthetic process
gene_0100	biological process	GO:0051301	cell division
gene_0101	biological process	GO:0051301	cell division
gene_0102	biological process	GO:0051301	cell division
gene_0104	biological process	GO:0008152	metabolic process
gene_0105	biological process	GO:0045454	cell redox homeostasis
gene_0105	biological process	GO:0006662	glycerol ether metabolic process
gene_0105	biological process	GO:0055114	oxidation-reduction process
gene_0108	biological process	GO:0006400	tRNA modification
gene_0108	biological process	GO:0036265	RNA (guanine-N7)-methylation
gene_0109	biological process	GO:0016310	phosphorylation
gene_0111	biological process	GO:1902358	sulfate transmembrane transport
gene_0111	biological process	GO:0008152	metabolic process
gene_0112	biological process	GO:0008152	metabolic process
gene_0113	biological process	GO:0008152	metabolic process
gene_0115	biological process	GO:0006457	protein folding
gene_0115	biological process	GO:0000413	protein peptidyl-prolyl isomerization
gene_0115	biological process	GO:0006508	proteolysis
gene_0116	biological process	GO:0090305	nucleic acid phosphodiester bond hydrolysis
gene_0119	biological process	GO:0006508	proteolysis
gene_0120	biological process	GO:0001522	pseudouridine synthesis
gene_0121	biological process	GO:0051259	protein oligomerization
gene_0121	biological process	GO:0006526	arginine biosynthetic process
gene_0121	biological process	GO:0006355	regulation of transcription, DNA-templated
gene_0122	biological process	GO:0006420	arginyl-tRNA aminoacylation
gene_0125	biological process	GO:0055114	oxidation-reduction process
gene_0125	biological process	GO:0044205	'de novo' UMP biosynthetic process
gene_0125	biological process	GO:0006207	'de novo' pyrimidine nucleobase biosynthetic process
gene_0126	biological process	GO:0006629	lipid metabolic process
gene_0127	biological process	GO:0008152	metabolic process
gene_0128	biological process	GO:0008152	metabolic process
gene_0129	biological process	GO:0006629	lipid metabolic process
gene_0133	biological process	GO:0055114	oxidation-reduction process
gene_0133	biological process	GO:0045892	negative regulation of transcription, DNA-templated
gene_0134	biological process	GO:0008152	metabolic process
[truncated: 7,463 more rows]
