# Supplementary material for: The viable but nonculturable state induction and genomic analyses of Lactobacillus casei BM‐LC14617, a beer‐spoilage bacterium
Source: Microbiologyopen. 2017 Jul 6;6(5):e00506. doi: 10.1002/mbo3.506 (PMC5635166; doi:10.1002/mbo3.506)
Supplement: Supplementary file 2 [file MBO3-6-na-s002.xlsx]

## Sheet: Sheet1
Table S2 COG functional annotation of genes in L. casei strain BM-LC1617
gene	COG category
gene_0001	[L] COG0187 Type IIA topoisomerase (DNA gyrase/topo II, topoisomerase IV), B subunit
gene_0002	[L] COG0188 Type IIA topoisomerase (DNA gyrase/topo II, topoisomerase IV), A subunit
gene_0003	[F] COG0274 Deoxyribose-phosphate aldolase
gene_0004	[J] COG1185 Polyribonucleotide nucleotidyltransferase (polynucleotide phosphorylase)
gene_0007	[D] COG0037 Predicted ATPase of the PP-loop superfamily implicated in cell cycle control
gene_0008	[F] COG0634 Hypoxanthine-guanine phosphoribosyltransferase
gene_0009	[O] COG0465 ATP-dependent Zn proteases
gene_0012	[O] COG1281 Disulfide bond chaperones of the HSP33 family
gene_0013	[J] COG0042 tRNA-dihydrouridine synthase
gene_0014	[J] COG1190 Lysyl-tRNA synthetase (class II)
gene_0015	[J] COG1190 Lysyl-tRNA synthetase (class II)
gene_0016	[J] COG1190 Lysyl-tRNA synthetase (class II)
gene_0018	[R] COG1896 Predicted hydrolases of HD superfamily
gene_0020	[L] COG0556 Helicase subunit of the DNA excision repair complex
gene_0021	[L] COG0178 Excinuclease ATPase subunit
gene_0023	[S] COG3247 Uncharacterized conserved protein
gene_0024	[R] COG1660 Predicted P-loop-containing kinase
gene_0025	[S] COG0391 Uncharacterized conserved protein
gene_0026	[S] COG1481 Uncharacterized protein conserved in bacteria
gene_0028	[K] COG1846 Transcriptional regulators
gene_0029	[OU] COG0740 Protease subunit of ATP-dependent Clp proteases
gene_0030	[K] COG2390 Transcriptional regulator, contains sigma factor-related N-terminal domain
gene_0031	[G] COG0057 Glyceraldehyde-3-phosphate dehydrogenase/erythrose-4-phosphate dehydrogenase
gene_0032	[G] COG0126 3-phosphoglycerate kinase
gene_0033	[G] COG0149 Triosephosphate isomerase
gene_0034	[G] COG0148 Enolase
gene_0035	[C] COG0022 Pyruvate/2-oxoglutarate dehydrogenase complex, dehydrogenase (E1) component, eukaryotic type, beta subunit
gene_0036	[G] COG0406 Fructose-2,6-bisphosphatase
gene_0038	[L] COG0507 ATP-dependent exoDNAse (exonuclease V), alpha subunit - helicase superfamily I member
gene_0039	[R] COG4552 Predicted acetyltransferase involved in intracellular survival and related acetyltransferases
gene_0041	[IR] COG1597 Sphingosine kinase and enzymes related to eukaryotic diacylglycerol kinase
gene_0042	[R] COG0595 Predicted hydrolase of the metallo-beta-lactamase superfamily
gene_0043	[S] COG5503 Uncharacterized conserved small protein
gene_0046	[J] COG0242 N-formylmethionyl-tRNA deformylase
gene_0049	[C] COG1071 Pyruvate/2-oxoglutarate dehydrogenase complex, dehydrogenase (E1) component, eukaryotic type, alpha subunit
gene_0050	[C] COG0022 Pyruvate/2-oxoglutarate dehydrogenase complex, dehydrogenase (E1) component, eukaryotic type, beta subunit
gene_0052	[J] COG0052 Ribosomal protein S2
gene_0053	[J] COG0052 Ribosomal protein S2
gene_0054	[J] COG0264 Translation elongation factor Ts
gene_0055	[F] COG0528 Uridylate kinase
gene_0056	[J] COG0233 Ribosome recycling factor
gene_0057	[K] COG1733 Predicted transcriptional regulators
gene_0058	[R] COG1418 Predicted HD superfamily hydrolase
gene_0059	[J] COG0566 rRNA methylases
gene_0060	[C] COG1254 Acylphosphatases
gene_0061	[U] COG0706 Preprotein translocase subunit YidC
gene_0062	[T] COG0642 Signal transduction histidine kinase
gene_0063	[TK] COG0745 Response regulators consisting of a CheY-like receiver domain and a winged-helix DNA-binding domain
gene_0065	[G] COG0362 6-phosphogluconate dehydrogenase
gene_0067	[R] COG1399 Predicted metal-binding, possibly nucleic acid-binding protein
gene_0068	[R] COG1323 Predicted nucleotidyltransferase
gene_0069	[QR] COG0500 SAM-dependent methyltransferases
gene_0070	[S] COG0799 Uncharacterized homolog of plant Iojap protein
gene_0071	[H] COG1713 Predicted HD superfamily hydrolase involved in NAD metabolism
gene_0073	[H] COG1057 Nicotinic acid mononucleotide adenylyltransferase
gene_0074	[J] COG1534 Predicted RNA-binding protein containing KH domain, possibly ribosomal protein
gene_0075	[R] COG1161 Predicted GTPases
gene_0076	[R] COG2179 Predicted hydrolase of the HAD superfamily
gene_0077	[E] COG0346 Lactoylglutathione lyase and related lyases
gene_0079	[E] COG0346 Lactoylglutathione lyase and related lyases
gene_0080	[R] COG0400 Predicted esterase
gene_0082	[CR] COG0604 NADPH:quinone reductase and related Zn-dependent oxidoreductases
gene_0083	[R] COG1611 Predicted Rossmann fold nucleotide-binding protein
gene_0084	[J] COG0292 Ribosomal protein L20
gene_0085	[J] COG0291 Ribosomal protein L35
gene_0086	[J] COG0290 Translation initiation factor 3 (IF-3)
gene_0090	[G] COG0406 Fructose-2,6-bisphosphatase
gene_0091	[J] COG0441 Threonyl-tRNA synthetase
gene_0092	[L] COG1484 DNA replication protein
gene_0093	[L] COG3611 Replication initiation/membrane attachment protein
gene_0094	[K] COG1327 Predicted transcriptional regulator, consists of a Zn-ribbon and ATP-cone domains
gene_0095	[H] COG0237 Dephospho-CoA kinase
gene_0096	[L] COG0266 Formamidopyrimidine-DNA glycosylase
gene_0097	[L] COG0258 5'-3' exonuclease (including N-terminal domain of PolI)
gene_0098	[R] COG0670 Integral membrane protein, interacts with FtsH
gene_0099	[M] COG0773 UDP-N-acetylmuramate-alanine ligase
gene_0102	[D] COG1674 DNA segregation ATPase FtsK/SpoIIIE and related proteins
gene_0104	[R] COG0073 EMAP domain
gene_0105	[OC] COG0526 Thiol-disulfide isomerase and thioredoxins
gene_0108	[R] COG0220 Predicted S-adenosylmethionine-dependent methyltransferase
gene_0110	[U] COG4473 Predicted ABC-type exoprotein transport system, permease component
gene_0111	[V] COG1131 ABC-type multidrug transport system, ATPase component
gene_0112	[FGR] COG0537 Diadenosine tetraphosphate (Ap4A) hydrolase and other HIT family hydrolases
gene_0113	[FGR] COG0537 Diadenosine tetraphosphate (Ap4A) hydrolase and other HIT family hydrolases
gene_0115	[O] COG0760 Parvulin-like peptidyl-prolyl isomerase
gene_0116	[R] COG3481 Predicted HD-superfamily hydrolase
gene_0118	[S] COG3679 Uncharacterized conserved protein
gene_0119	[M] COG0744 Membrane carboxypeptidase (penicillin-binding protein)
gene_0120	[J] COG0564 Pseudouridylate synthases, 23S RNA-specific
gene_0121	[K] COG1438 Arginine repressor
gene_0122	[J] COG0018 Arginyl-tRNA synthetase
gene_0125	[F] COG0167 Dihydroorotate dehydrogenase
gene_0129	[C] COG0584 Glycerophosphoryl diester phosphodiesterase
gene_0130	[OTN] COG4862 Negative regulator of genetic competence, sporulation and motility
gene_0133	[P] COG1393 Arsenate reductase and related proteins, glutaredoxin family
gene_0134	[R] COG1234 Metal-dependent hydrolases of the beta-lactamase superfamily III
gene_0138	[V] COG1136 ABC-type antimicrobial peptide transport system, ATPase component
gene_0139	[TK] COG0745 Response regulators consisting of a CheY-like receiver domain and a winged-helix DNA-binding domain
gene_0140	[T] COG0642 Signal transduction histidine kinase
gene_0141	[O] COG0602 Organic radical activating enzymes
gene_0142	[O] COG0602 Organic radical activating enzymes
gene_0143	[O] COG0602 Organic radical activating enzymes
gene_0145	[P] COG2217 Cation transport ATPase
gene_0146	[K] COG3682 Predicted transcriptional regulator
gene_0147	[F] COG0151 Phosphoribosylamine-glycine ligase
gene_0149	[F] COG0138 AICAR transformylase/IMP cyclohydrolase PurH (only IMP cyclohydrolase domain in Aful)
gene_0150	[F] COG0299 Folate-dependent phosphoribosylglycinamide formyltransferase PurN
gene_0151	[F] COG0150 Phosphoribosylaminoimidazole (AIR) synthetase
gene_0152	[F] COG0034 Glutamine phosphoribosylpyrophosphate amidotransferase
gene_0153	[F] COG0046 Phosphoribosylformylglycinamidine (FGAM) synthase, synthetase domain
gene_0154	[F] COG0047 Phosphoribosylformylglycinamidine (FGAM) synthase, glutamine amidotransferase domain
gene_0155	[F] COG1828 Phosphoribosylformylglycinamidine (FGAM) synthase, PurS component
gene_0156	[F] COG0152 Phosphoribosylaminoimidazolesuccinocarboxamide (SAICAR) synthase
gene_0157	[F] COG0026 Phosphoribosylaminoimidazole carboxylase (NCAIR synthetase)
gene_0158	[F] COG0026 Phosphoribosylaminoimidazole carboxylase (NCAIR synthetase)
gene_0159	[F] COG0041 Phosphoribosylcarboxyaminoimidazole (NCAIR) mutase
gene_0160	[S] COG3859 Predicted membrane protein
gene_0161	[GEPR] COG0477 Permeases of the major facilitator superfamily
gene_0162	[G] COG1080 Phosphoenolpyruvate-protein kinase (PTS system EI component in bacteria)
gene_0163	[G] COG1080 Phosphoenolpyruvate-protein kinase (PTS system EI component in bacteria)
gene_0164	[G] COG1925 Phosphotransferase system, HPr-related proteins
gene_0166	[O] COG0542 ATPases with chaperone activity, ATP-binding subunit
gene_0167	NULL
gene_0169	[J] COG4108 Peptide chain release factor RF-3
gene_0170	[R] COG1253 Hemolysins and related proteins containing CBS domains
gene_0171	[R] COG1253 Hemolysins and related proteins containing CBS domains
gene_0172	[R] COG0628 Predicted permease
gene_0173	[KR] COG0454 Histone acetyltransferase HPA2 and related acetyltransferases
gene_0177	[J] COG3557 Uncharacterized domain/protein associated with RNAses G and E
gene_0178	[J] COG3557 Uncharacterized domain/protein associated with RNAses G and E
gene_0179	[R] COG2137 Uncharacterized protein conserved in bacteria
gene_0182	[J] COG2265 SAM-dependent methyltransferases related to tRNA (uracil-5-)-methyltransferase
gene_0183	[J] COG2265 SAM-dependent methyltransferases related to tRNA (uracil-5-)-methyltransferase
gene_0184	[F] COG3613 Nucleoside 2-deoxyribosyltransferase
gene_0185	[K] COG1609 Transcriptional regulators
gene_0186	[G] COG2723 Beta-glucosidase/6-phospho-beta-glucosidase/beta-galactosidase
gene_0187	[G] COG1455 Phosphotransferase system cellobiose-specific component IIC
gene_0188	[G] COG1447 Phosphotransferase system cellobiose-specific component IIA
gene_0189	[G] COG1440 Phosphotransferase system cellobiose-specific component IIB
gene_0190	[EH] COG0028 Thiamine pyrophosphate-requiring enzymes [acetolactate synthase, pyruvate dehydrogenase (cytochrome), glyoxylate carboligase, phosphonopyruvate decarboxylase]
gene_0191	[I] COG3425 3-hydroxy-3-methylglutaryl CoA synthase
gene_0192	[I] COG3425 3-hydroxy-3-methylglutaryl CoA synthase
gene_0193	[I] COG1257 Hydroxymethylglutaryl-CoA reductase
gene_0195	[I] COG0183 Acetyl-CoA acetyltransferase
gene_0199	[V] COG1787 Predicted endonuclease distantly related to archaeal Holliday junction resolvase and Mrr-like restriction enzymes
gene_0201	[E] COG0624 Acetylornithine deacetylase/Succinyl-diaminopimelate desuccinylase and related deacylases
gene_0202	[S] COG4684 Predicted membrane protein
gene_0205	[KR] COG0454 Histone acetyltransferase HPA2 and related acetyltransferases
gene_0207	[S] COG3091 Uncharacterized protein conserved in bacteria
gene_0208	[S] COG3091 Uncharacterized protein conserved in bacteria
gene_0209	[R] COG1101 ABC-type uncharacterized transport system, ATPase component
gene_0210	[R] COG4120 ABC-type uncharacterized transport system, permease component
gene_0211	[R] COG2984 ABC-type uncharacterized transport system, periplasmic component
gene_0214	[P] COG0474 Cation transport ATPase
gene_0216	[V] COG1680 Beta-lactamase class C and other penicillin binding proteins
gene_0217	[H] COG0171 NAD synthase
gene_0218	[H] COG0171 NAD synthase
gene_0219	[V] COG1680 Beta-lactamase class C and other penicillin binding proteins
gene_0220	[H] COG1488 Nicotinic acid phosphoribosyltransferase
gene_0222	[O] COG0386 Glutathione peroxidase
gene_0223	[M] COG0438 Glycosyltransferase
gene_0224	[M] COG0438 Glycosyltransferase
gene_0226	[LR] COG0494 NTP pyrophosphohydrolases including oxidative damage repair enzymes
gene_0228	[G] COG0063 Predicted sugar kinase
gene_0229	[R] COG3478 Predicted nucleic-acid-binding protein containing a Zn-ribbon domain
gene_0230	[J] COG1187 16S rRNA uridine-516 pseudouridylate synthase and related pseudouridylate synthases
gene_0231	[R] COG2244 Membrane protein involved in the export of O-antigen and teichoic acid
gene_0233	[J] COG0495 Leucyl-tRNA synthetase
gene_0235	[I] COG0671 Membrane-associated phospholipid phosphatase
gene_0237	[GEPR] COG0477 Permeases of the major facilitator superfamily
gene_0238	[GEPR] COG0477 Permeases of the major facilitator superfamily
gene_0240	[GEPR] COG0477 Permeases of the major facilitator superfamily
gene_0241	[H] COG0192 S-adenosylmethionine synthetase
gene_0244	[C] COG0355 F0F1-type ATP synthase, epsilon subunit (mitochondrial delta subunit)
gene_0245	[C] COG0355 F0F1-type ATP synthase, epsilon subunit (mitochondrial delta subunit)
gene_0246	[C] COG0055 F0F1-type ATP synthase, beta subunit
gene_0247	[C] COG0224 F0F1-type ATP synthase, gamma subunit
gene_0250	[C] COG0056 F0F1-type ATP synthase, alpha subunit
gene_0251	[C] COG0712 F0F1-type ATP synthase, delta subunit (mitochondrial oligomycin sensitivity protein)
gene_0252	[C] COG0711 F0F1-type ATP synthase, subunit b
gene_0253	[C] COG0636 F0F1-type ATP synthase, subunit c/Archaeal/vacuolar-type H+-ATPase, subunit K
gene_0254	[C] COG0356 F0F1-type ATP synthase, subunit a
gene_0255	[F] COG0035 Uracil phosphoribosyltransferase
gene_0257	[E] COG0112 Glycine/serine hydroxymethyltransferase
gene_0258	[J] COG0009 Putative translation factor (SUA5)
gene_0259	[J] COG2890 Methylase of polypeptide chain release factors
gene_0260	[J] COG0216 Protein chain release factor A
gene_0261	[J] COG0216 Protein chain release factor A
gene_0262	[F] COG1435 Thymidine kinase
gene_0263	[M] COG0769 UDP-N-acetylmuramyl tripeptide synthase
gene_0264	[M] COG0769 UDP-N-acetylmuramyl tripeptide synthase
gene_0271	[D] COG0239 Integral membrane protein possibly involved in chromosome condensation
gene_0274	[G] COG0148 Enolase
gene_0276	[P] COG0474 Cation transport ATPase
gene_0277	[P] COG3221 ABC-type phosphate/phosphonate transport system, periplasmic component
gene_0278	[P] COG3638 ABC-type phosphate/phosphonate transport system, ATPase component
gene_0279	[P] COG3639 ABC-type phosphate/phosphonate transport system, permease component
gene_0280	[P] COG3639 ABC-type phosphate/phosphonate transport system, permease component
gene_0282	[P] COG0715 ABC-type nitrate/sulfonate/bicarbonate transport systems, periplasmic components
gene_0283	[IQ] COG0318 Acyl-CoA synthetases (AMP-forming)/AMP-acid ligases II
gene_0284	[I] COG1022 Long-chain acyl-CoA synthetases (AMP-forming)
gene_0288	[P] COG1116 ABC-type nitrate/sulfonate/bicarbonate transport system, ATPase component
gene_0289	[P] COG0600 ABC-type nitrate/sulfonate/bicarbonate transport system, permease component
gene_0290	[R] COG3694 ABC-type uncharacterized transport system, permease component
gene_0292	[R] COG4587 ABC-type uncharacterized transport system, permease component
gene_0293	[R] COG4586 ABC-type uncharacterized transport system, ATPase component
gene_0295	NULL
gene_0299	[J] COG0103 Ribosomal protein S9
gene_0300	[J] COG0102 Ribosomal protein L13
gene_0302	[K] COG1309 Transcriptional regulator
gene_0303	[V] COG0577 ABC-type antimicrobial peptide transport system, permease component
gene_0304	[V] COG1136 ABC-type antimicrobial peptide transport system, ATPase component
gene_0306	[K] COG0789 Predicted transcriptional regulators
gene_0309	[K] COG1695 Predicted transcriptional regulators
gene_0310	[J] COG0101 Pseudouridylate synthase
gene_0311	[P] COG0619 ABC-type cobalt transport system, permease component CbiQ and related transporters
gene_0312	[P] COG1122 ABC-type cobalt transport system, ATPase component
gene_0313	[P] COG1122 ABC-type cobalt transport system, ATPase component
gene_0315	[J] COG0203 Ribosomal protein L17
gene_0316	[K] COG0202 DNA-directed RNA polymerase, alpha subunit/40 kD subunit
gene_0317	[J] COG0100 Ribosomal protein S11
gene_0318	[J] COG0099 Ribosomal protein S13
gene_0319	[J] COG0361 Translation initiation factor 1 (IF-1)
gene_0320	[F] COG0563 Adenylate kinase and related kinases
gene_0321	[F] COG0563 Adenylate kinase and related kinases
gene_0323	[U] COG0201 Preprotein translocase subunit SecY
gene_0324	[J] COG0200 Ribosomal protein L15
gene_0325	[J] COG1841 Ribosomal protein L30/L7E
gene_0326	[J] COG0098 Ribosomal protein S5
gene_0327	[J] COG0256 Ribosomal protein L18
gene_0328	[J] COG0097 Ribosomal protein L6P/L9E
gene_0329	[J] COG0097 Ribosomal protein L6P/L9E
gene_0330	[J] COG0096 Ribosomal protein S8
gene_0331	[J] COG0094 Ribosomal protein L5
gene_0332	[J] COG0198 Ribosomal protein L24
gene_0333	[J] COG0198 Ribosomal protein L24
gene_0334	[J] COG0093 Ribosomal protein L14
gene_0335	[J] COG0186 Ribosomal protein S17
gene_0336	[J] COG0255 Ribosomal protein L29
gene_0337	[J] COG0197 Ribosomal protein L16/L10E
gene_0338	[J] COG0092 Ribosomal protein S3
gene_0339	[J] COG0092 Ribosomal protein S3
gene_0340	[J] COG0091 Ribosomal protein L22
gene_0341	[J] COG0185 Ribosomal protein S19
gene_0342	[J] COG0090 Ribosomal protein L2
gene_0343	[J] COG0089 Ribosomal protein L23
gene_0344	[J] COG0089 Ribosomal protein L23
gene_0345	[J] COG0088 Ribosomal protein L4
gene_0346	[J] COG0087 Ribosomal protein L3
gene_0347	[J] COG0051 Ribosomal protein S10
gene_0348	[S] COG3223 Predicted membrane protein
gene_0350	[O] COG0450 Peroxiredoxin
gene_0352	NULL
gene_0353	[J] COG0480 Translation elongation factors (GTPases)
gene_0354	[J] COG0480 Translation elongation factors (GTPases)
gene_0355	[J] COG0049 Ribosomal protein S7
gene_0357	[J] COG0048 Ribosomal protein S12
gene_0359	[M] COG4932 Predicted outer membrane protein
gene_0360	[K] COG0086 DNA-directed RNA polymerase, beta' subunit/160 kD subunit
gene_0361	[K] COG0086 DNA-directed RNA polymerase, beta' subunit/160 kD subunit
gene_0362	[K] COG0085 DNA-directed RNA polymerase, beta subunit/140 kD subunit
gene_0363	[K] COG0085 DNA-directed RNA polymerase, beta subunit/140 kD subunit
gene_0365	[O] COG0542 ATPases with chaperone activity, ATP-binding subunit
gene_0366	[K] COG4463 Transcriptional repressor of class III stress genes
gene_0367	[J] COG0480 Translation elongation factors (GTPases)
gene_0369	[G] COG3444 Phosphotransferase system, mannose/fructose/N-acetylgalactosamine-specific component IIB
gene_0371	[G] COG3716 Phosphotransferase system, mannose/fructose/N-acetylgalactosamine-specific component IID
gene_0374	[M] COG0787 Alanine racemase
gene_0375	[R] COG1473 Metal-dependent amidase/aminoacylase/carboxypeptidase
gene_0377	[G] COG1105 Fructose-1-phosphate kinase and related fructose-6-phosphate kinase (PfkB)
gene_0378	[K] COG1737 Transcriptional regulators
gene_0379	[ER] COG1063 Threonine dehydrogenase and related Zn-dependent dehydrogenases
gene_0380	[G] COG3716 Phosphotransferase system, mannose/fructose/N-acetylgalactosamine-specific component IID
gene_0382	[G] COG3715 Phosphotransferase system, mannose/fructose/N-acetylgalactosamine-specific component IIC
gene_0383	[G] COG3444 Phosphotransferase system, mannose/fructose/N-acetylgalactosamine-specific component IIB
gene_0384	[G] COG2893 Phosphotransferase system, mannose/fructose-specific component IIA
gene_0387	[G] COG0149 Triosephosphate isomerase
gene_0388	[G] COG0191 Fructose/tagatose bisphosphate aldolase
gene_0389	[K] COG2390 Transcriptional regulator, contains sigma factor-related N-terminal domain
gene_0390	[K] COG4578 Glucitol operon activator
gene_0391	[G] COG3732 Phosphotransferase system sorbitol-specific component IIBC
gene_0392	[G] COG3731 Phosphotransferase system sorbitol-specific component IIA
gene_0393	[E] COG4091 Predicted homoserine dehydrogenase
gene_0396	[G] COG3414 Phosphotransferase system, galactitol-specific IIB component
gene_0397	[GT] COG1762 Phosphotransferase system mannitol/fructose-specific IIA domain (Ntr-type)
gene_0398	[G] COG0235 Ribulose-5-phosphate 4-epimerase and related epimerases and aldolases
gene_0400	[HE] COG0111 Phosphoglycerate dehydrogenase and related dehydrogenases
gene_0401	[J] COG0182 Predicted translation initiation factor 2B subunit, eIF-2B alpha/beta/delta family
gene_0402	[R] COG4857 Predicted kinase
gene_0403	[C] COG1757 Na+/H+ antiporter
gene_0404	[C] COG1757 Na+/H+ antiporter
gene_0405	[C] COG1979 Uncharacterized oxidoreductases, Fe-dependent alcohol dehydrogenase family
gene_0407	[KG] COG1349 Transcriptional regulators of sugar metabolism
gene_0410	[G] COG0191 Fructose/tagatose bisphosphate aldolase
gene_0412	[S] COG3037 Uncharacterized protein conserved in bacteria
gene_0413	[J] COG1236 Predicted exonuclease of the beta-lactamase fold involved in RNA processing
gene_0414	[G] COG1653 ABC-type sugar transport system, periplasmic component
gene_0415	[G] COG0395 ABC-type sugar transport system, permease component
gene_0416	[G] COG0395 ABC-type sugar transport system, permease component
gene_0417	[G] COG0395 ABC-type sugar transport system, permease component
gene_0418	[G] COG1175 ABC-type sugar transport systems, permease components
gene_0419	[G] COG1175 ABC-type sugar transport systems, permease components
gene_0420	[G] COG1175 ABC-type sugar transport systems, permease components
gene_0422	[G] COG3839 ABC-type sugar transport systems, ATPase components
gene_0423	[KR] COG0454 Histone acetyltransferase HPA2 and related acetyltransferases
gene_0426	[R] COG0561 Predicted hydrolases of the HAD superfamily
gene_0427	[L] COG0692 Uracil DNA glycosylase
gene_0428	[C] COG0280 Phosphotransacetylase
gene_0429	[R] COG0802 Predicted ATPase or kinase
gene_0432	[R] COG4152 ABC-type uncharacterized transport system, ATPase component
gene_0433	[CP] COG1668 ABC-type Na+ efflux pump, permease component
gene_0434	[L] COG0847 DNA polymerase III, epsilon subunit and related 3'-5' exonucleases
gene_0435	[L] COG0708 Exonuclease III
gene_0436	[L] COG0708 Exonuclease III
gene_0437	[M] COG0812 UDP-N-acetylmuramate dehydrogenase
gene_0438	[P] COG0025 NhaP-type Na+/H+ and K+/H+ antiporters
gene_0439	[P] COG0025 NhaP-type Na+/H+ and K+/H+ antiporters
gene_0440	[K] COG1396 Predicted transcriptional regulators
gene_0441	[E] COG3842 ABC-type spermidine/putrescine transport systems, ATPase components
gene_0442	[E] COG1176 ABC-type spermidine/putrescine transport system, permease component I
gene_0443	[E] COG1176 ABC-type spermidine/putrescine transport system, permease component I
gene_0444	[E] COG1177 ABC-type spermidine/putrescine transport system, permease component II
gene_0446	[E] COG0687 Spermidine/putrescine-binding periplasmic protein
gene_0448	[E] COG0687 Spermidine/putrescine-binding periplasmic protein
gene_0451	[P] COG0474 Cation transport ATPase
gene_0452	[K] COG1309 Transcriptional regulator
gene_0453	[V] COG0842 ABC-type multidrug transport system, permease component
gene_0454	[V] COG0842 ABC-type multidrug transport system, permease component
gene_0455	[V] COG1131 ABC-type multidrug transport system, ATPase component
gene_0456	[V] COG1131 ABC-type multidrug transport system, ATPase component
gene_0457	[S] COG1624 Uncharacterized conserved protein
gene_0458	[S] COG4856 Uncharacterized protein conserved in bacteria
gene_0459	[G] COG1109 Phosphomannomutase
gene_0460	[M] COG0449 Glucosamine 6-phosphate synthetase, contains amidotransferase and phosphosugar isomerase domains
gene_0461	[E] COG1164 Oligoendopeptidase F
gene_0463	[S] COG0217 Uncharacterized conserved protein
gene_0464	[NU] COG2805 Tfp pilus assembly protein, pilus retraction ATPase PilT
gene_0471	[L] COG0827 Adenine-specific DNA methylase
gene_0473	[E] COG1113 Gamma-aminobutyrate permease and related permeases
gene_0474	[E] COG1113 Gamma-aminobutyrate permease and related permeases
gene_0475	[E] COG1113 Gamma-aminobutyrate permease and related permeases
gene_0479	[M] COG1442 Lipopolysaccharide biosynthesis proteins, LPS:glycosyltransferases
gene_0480	[M] COG1442 Lipopolysaccharide biosynthesis proteins, LPS:glycosyltransferases
gene_0483	[G] COG3345 Alpha-galactosidase
gene_0484	[G] COG3345 Alpha-galactosidase
gene_0490	[TK] COG0745 Response regulators consisting of a CheY-like receiver domain and a winged-helix DNA-binding domain
gene_0491	[T] COG0642 Signal transduction histidine kinase
gene_0492	[R] COG3153 Predicted acetyltransferase
gene_0494	[R] COG4492 ACT domain-containing protein
gene_0498	[L] COG0389 Nucleotidyltransferase/DNA polymerase involved in DNA repair
gene_0503	[E] COG2755 Lysophospholipase L1 and related esterases
gene_0504	[E] COG2755 Lysophospholipase L1 and related esterases
gene_0505	NULL
gene_0506	[R] COG3973 Superfamily I DNA and RNA helicases
gene_0507	[I] COG1607 Acyl-CoA hydrolase
gene_0508	[E] COG4690 Dipeptidase
gene_0509	[E] COG4690 Dipeptidase
gene_0515	[H] COG1072 Panthothenate kinase
gene_0516	[F] COG0519 GMP synthase, PP-ATPase domain/subunit
gene_0519	[L] COG3593 Predicted ATP-dependent endonuclease of the OLD family
gene_0523	NULL
gene_0524	[K] COG1396 Predicted transcriptional regulators
gene_0527	[KG] COG1349 Transcriptional regulators of sugar metabolism
gene_0534	[K] COG1476 Predicted transcriptional regulators
gene_0539	[H] COG3840 ABC-type thiamine transport system, ATPase component
gene_0541	[O] COG5265 ABC-type transport system involved in Fe-S cluster assembly, permease and ATPase components
gene_0544	[K] COG0640 Predicted transcriptional regulators
gene_0545	[R] COG0693 Putative intracellular protease/amidase
gene_0546	[E] COG0747 ABC-type dipeptide transport system, periplasmic component
gene_0547	[EP] COG0601 ABC-type dipeptide/oligopeptide/nickel transport systems, permease components
gene_0559	NULL
gene_0560	[M] COG0438 Glycosyltransferase
gene_0561	[M] COG0438 Glycosyltransferase
gene_0563	[J] COG0359 Ribosomal protein L9
gene_0564	[T] COG3887 Predicted signaling protein consisting of a modified GGDEF domain and a DHH domain
gene_0572	[E] COG0136 Aspartate-semialdehyde dehydrogenase
gene_0573	[E] COG0253 Diaminopimelate epimerase
gene_0574	[E] COG0527 Aspartokinases
gene_0575	[E] COG0019 Diaminopimelate decarboxylase
gene_0576	[E] COG0019 Diaminopimelate decarboxylase
gene_0577	[E] COG2171 Tetrahydrodipicolinate N-succinyltransferase
gene_0578	[R] COG1473 Metal-dependent amidase/aminoacylase/carboxypeptidase
gene_0579	[R] COG1473 Metal-dependent amidase/aminoacylase/carboxypeptidase
gene_0580	[R] COG1473 Metal-dependent amidase/aminoacylase/carboxypeptidase
gene_0583	[EM] COG0329 Dihydrodipicolinate synthase/N-acetylneuraminate lyase
gene_0585	[E] COG0289 Dihydrodipicolinate reductase
gene_0586	[E] COG0289 Dihydrodipicolinate reductase
gene_0587	[E] COG0136 Aspartate-semialdehyde dehydrogenase
gene_0588	[E] COG0079 Histidinol-phosphate/aromatic aminotransferase and cobyric acid decarboxylase
gene_0589	[E] COG3705 ATP phosphoribosyltransferase involved in histidine biosynthesis
gene_0590	[E] COG0040 ATP phosphoribosyltransferase
gene_0591	[E] COG0141 Histidinol dehydrogenase
gene_0593	[E] COG0131 Imidazoleglycerol-phosphate dehydratase
gene_0594	[E] COG0118 Glutamine amidotransferase
gene_0595	[E] COG0106 Phosphoribosylformimino-5-aminoimidazole carboxamide ribonucleotide (ProFAR) isomerase
gene_0596	[E] COG0107 Imidazoleglycerol-phosphate synthase
gene_0597	[E] COG0139 Phosphoribosyl-AMP cyclohydrolase
gene_0598	[E] COG0140 Phosphoribosyl-ATP pyrophosphohydrolase
gene_0599	[E] COG0079 Histidinol-phosphate/aromatic aminotransferase and cobyric acid decarboxylase
gene_0601	[C] COG0778 Nitroreductase
gene_0604	[KR] COG0454 Histone acetyltransferase HPA2 and related acetyltransferases
gene_0605	[KR] COG0454 Histone acetyltransferase HPA2 and related acetyltransferases
gene_0607	[GEPR] COG0477 Permeases of the major facilitator superfamily
gene_0608	[TK] COG0745 Response regulators consisting of a CheY-like receiver domain and a winged-helix DNA-binding domain
gene_0611	[T] COG0642 Signal transduction histidine kinase
gene_0612	[V] COG1136 ABC-type antimicrobial peptide transport system, ATPase component
gene_0613	[V] COG1136 ABC-type antimicrobial peptide transport system, ATPase component
gene_0614	[V] COG0577 ABC-type antimicrobial peptide transport system, permease component
gene_0616	[L] COG0582 Integrase
gene_0618	[C] COG1227 Inorganic pyrophosphatase/exopolyphosphatase
gene_0619	[K] COG0583 Transcriptional regulator
gene_0620	[O] COG1180 Pyruvate-formate lyase-activating enzyme
gene_0623	[R] COG3445 Acid-induced glycyl radical enzyme
gene_0624	[L] COG0188 Type IIA topoisomerase (DNA gyrase/topo II, topoisomerase IV), A subunit
gene_0625	[L] COG0187 Type IIA topoisomerase (DNA gyrase/topo II, topoisomerase IV), B subunit
gene_0630	[KT] COG3279 Response regulator of the LytR/AlgR family
gene_0633	[V] COG2274 ABC-type bacteriocin/lantibiotic exporters, contain an N-terminal double-glycine peptidase domain
gene_0634	NULL
gene_0644	NULL
gene_0645	[K] COG1695 Predicted transcriptional regulators
gene_0648	NULL
gene_0649	[S] COG3410 Uncharacterized conserved protein
gene_0651	[M] COG4932 Predicted outer membrane protein
gene_0655	[M] COG4932 Predicted outer membrane protein
gene_0656	[M] COG3764 Sortase (surface protein transpeptidase)
gene_0657	[G] COG0800 2-keto-3-deoxy-6-phosphogluconate aldolase
gene_0658	[G] COG0524 Sugar kinases, ribokinase family
gene_0659	[G] COG0524 Sugar kinases, ribokinase family
gene_0660	[G] COG1904 Glucuronate isomerase
gene_0661	[G] COG1904 Glucuronate isomerase
gene_0662	[G] COG1904 Glucuronate isomerase
gene_0663	[G] COG1904 Glucuronate isomerase
gene_0665	[G] COG1312 D-mannonate dehydratase
gene_0666	[G] COG0246 Mannitol-1-phosphate/altronate dehydrogenases
gene_0667	[M] COG5520 O-Glycosyl hydrolase
gene_0670	[GEPR] COG0477 Permeases of the major facilitator superfamily
gene_0671	[K] COG1802 Transcriptional regulators
gene_0672	[K] COG1802 Transcriptional regulators
gene_0673	[G] COG0524 Sugar kinases, ribokinase family
gene_0680	[V] COG1132 ABC-type multidrug transport system, ATPase and permease components
gene_0682	NULL
gene_0686	[R] COG2409 Predicted drug exporters of the RND superfamily
gene_0688	[R] COG2409 Predicted drug exporters of the RND superfamily
gene_0690	[R] COG2409 Predicted drug exporters of the RND superfamily
gene_0691	[K] COG1309 Transcriptional regulator
gene_0694	[E] COG1174 ABC-type proline/glycine betaine transport systems, permease component
gene_0695	[M] COG1732 Periplasmic glycine betaine/choline-binding (lipo)protein of an ABC-type transport system (osmoprotectant binding protein)
gene_0696	[E] COG1174 ABC-type proline/glycine betaine transport systems, permease component
gene_0697	[E] COG1125 ABC-type proline/glycine betaine transport systems, ATPase components
gene_0698	[E] COG1114 Branched-chain amino acid permeases
gene_0700	[K] COG1316 Transcriptional regulator
gene_0701	[E] COG1164 Oligoendopeptidase F
gene_0702	[I] COG2084 3-hydroxyisobutyrate dehydrogenase and related beta-hydroxyacid dehydrogenases
gene_0703	[T] COG0639 Diadenosine tetraphosphatase and related serine/threonine protein phosphatases
gene_0706	[P] COG1108 ABC-type Mn2+/Zn2+ transport systems, permease components
gene_0707	[P] COG1121 ABC-type Mn/Zn transport systems, ATPase component
gene_0710	[R] COG1216 Predicted glycosyltransferases
gene_0711	[R] COG2244 Membrane protein involved in the export of O-antigen and teichoic acid
gene_0713	NULL
gene_0715	[M] COG0463 Glycosyltransferases involved in cell wall biogenesis
gene_0716	[M] COG0463 Glycosyltransferases involved in cell wall biogenesis
gene_0720	[GE] COG2610 H+/gluconate symporter and related permeases
gene_0721	[GE] COG2610 H+/gluconate symporter and related permeases
gene_0722	[G] COG1070 Sugar (pentulose and hexulose) kinases
gene_0723	[G] COG1023 Predicted 6-phosphogluconate dehydrogenase
gene_0724	NULL
gene_0725	[R] COG0656 Aldo/keto reductases, related to diketogulonate reductase
gene_0726	[M] COG1794 Aspartate racemase
gene_0727	[M] COG0769 UDP-N-acetylmuramyl tripeptide synthase
gene_0728	[K] COG0782 Transcription elongation factor
gene_0730	[M] COG1686 D-alanyl-D-alanine carboxypeptidase
gene_0733	[T] COG0642 Signal transduction histidine kinase
gene_0734	[TK] COG0745 Response regulators consisting of a CheY-like receiver domain and a winged-helix DNA-binding domain
gene_0737	[F] COG0516 IMP dehydrogenase/GMP reductase
gene_0739	[S] COG4858 Uncharacterized membrane-bound protein conserved in bacteria
gene_0740	[J] COG0012 Predicted GTPase, probable translation factor
gene_0741	[S] COG4481 Uncharacterized protein conserved in bacteria
gene_0743	[C] COG0508 Pyruvate/2-oxoglutarate dehydrogenase complex, dihydrolipoamide acyltransferase (E2) component, and related enzymes
gene_0744	[C] COG1249 Pyruvate/2-oxoglutarate dehydrogenase complex, dihydrolipoamide dehydrogenase (E3) component, and related enzymes
gene_0745	[C] COG0039 Malate/lactate dehydrogenases
gene_0746	[S] COG4476 Uncharacterized protein conserved in bacteria
gene_0747	[G] COG0483 Archaeal fructose-1,6-bisphosphatase and related enzymes of inositol monophosphatase family
gene_0748	[T] COG1217 Predicted membrane GTPase involved in stress response
gene_0749	[T] COG1217 Predicted membrane GTPase involved in stress response
gene_0751	[D] COG0772 Bacterial cell division membrane protein
gene_0752	[C] COG1038 Pyruvate carboxylase
gene_0753	[S] COG4471 Uncharacterized protein conserved in bacteria
gene_0754	[L] COG0742 N6-adenine-specific methylase
gene_0755	[H] COG0669 Phosphopantetheine adenylyltransferase
gene_0756	[T] COG3480 Predicted secreted protein containing a PDZ domain
gene_0757	[L] COG1555 DNA uptake protein and related DNA-binding proteins
gene_0760	[R] COG2333 Predicted hydrolase (metallo-beta-lactamase superfamily)
gene_0761	[L] COG1466 DNA polymerase III, delta subunit
gene_0762	[J] COG0268 Ribosomal protein S20
gene_0763	[J] COG0184 Ribosomal protein S15P/S13E
gene_0765	[R] COG0595 Predicted hydrolase of the metallo-beta-lactamase superfamily
gene_0766	[R] COG0595 Predicted hydrolase of the metallo-beta-lactamase superfamily
gene_0768	[J] COG0050 GTPases - translation elongation factors
gene_0769	[J] COG0050 GTPases - translation elongation factors
gene_0770	[J] COG0050 GTPases - translation elongation factors
gene_0771	[I] COG0020 Undecaprenyl pyrophosphate synthase
gene_0772	[I] COG0575 CDP-diglyceride synthetase
gene_0773	[M] COG0750 Predicted membrane-associated Zn-dependent proteases 1
gene_0774	[J] COG0442 Prolyl-tRNA synthetase
gene_0775	[L] COG2176 DNA polymerase III, alpha subunit (gram-positive type)
gene_0777	[S] COG0779 Uncharacterized protein conserved in bacteria
gene_0778	[K] COG0195 Transcription elongation factor
gene_0780	[K] COG2740 Predicted nucleic-acid-binding protein implicated in transcription termination
gene_0782	[J] COG1358 Ribosomal protein HS6-type (S12/L30/L7a)
gene_0784	[J] COG0532 Translation initiation factor 2 (IF-2; GTPase)
gene_0785	[J] COG0858 Ribosome-binding factor A
gene_0786	[J] COG0858 Ribosome-binding factor A
gene_0788	[P] COG0861 Membrane protein TerC, possibly involved in tellurium resistance
gene_0790	[J] COG0130 Pseudouridine synthase
gene_0792	[H] COG0196 FAD synthase
gene_0793	[H] COG0635 Coproporphyrinogen III oxidase and related Fe-S oxidoreductases
gene_0794	[H] COG0635 Coproporphyrinogen III oxidase and related Fe-S oxidoreductases
gene_0795	[K] COG1420 Transcriptional regulator of heat shock gene
gene_0796	[O] COG0576 Molecular chaperone GrpE (heat shock protein)
gene_0797	[O] COG0443 Molecular chaperone
gene_0799	[O] COG0484 DnaJ-class molecular chaperone with C-terminal Zn finger domain
gene_0800	[O] COG2214 DnaJ-class molecular chaperone
gene_0801	[K] COG1396 Predicted transcriptional regulators
gene_0802	[V] COG1132 ABC-type multidrug transport system, ATPase and permease components
gene_0808	[V] COG1131 ABC-type multidrug transport system, ATPase component
gene_0812	[E] COG4166 ABC-type oligopeptide transport system, periplasmic component
gene_0813	[E] COG4166 ABC-type oligopeptide transport system, periplasmic component
gene_0814	[G] COG3957 Phosphoketolase
gene_0815	[G] COG3957 Phosphoketolase
gene_0817	[GEPR] COG0477 Permeases of the major facilitator superfamily
gene_0819	[GEPR] COG0477 Permeases of the major facilitator superfamily
gene_0821	[K] COG1309 Transcriptional regulator
gene_0822	[S] COG1511 Predicted membrane protein
gene_0824	[S] COG0011 Uncharacterized conserved protein
gene_0825	[L] COG2231 Uncharacterized protein related to Endonuclease III
gene_0826	[T] COG0639 Diadenosine tetraphosphatase and related serine/threonine protein phosphatases
gene_0827	[C] COG0282 Acetate kinase
gene_0829	[L] COG2256 ATPase related to the helicase subunit of the Holliday junction resolvase
gene_0835	NULL
gene_0837	NULL
gene_0839	NULL
gene_0843	NULL
gene_0846	[J] COG1670 Acetyltransferases, including N-acetylases of ribosomal proteins
gene_0848	[E] COG0346 Lactoylglutathione lyase and related lyases
gene_0849	[S] COG1416 Uncharacterized conserved protein
gene_0851	[R] COG2252 Permeases
gene_0855	NULL
gene_0857	NULL
gene_0859	NULL
gene_0861	[U] COG0653 Preprotein translocase subunit SecA (ATPase, RNA helicase)
gene_0862	[U] COG0201 Preprotein translocase subunit SecY
gene_0864	NULL
gene_0865	NULL
gene_0867	[M] COG0438 Glycosyltransferase
gene_0869	[M] COG0562 UDP-galactopyranose mutase
gene_0870	[M] COG0562 UDP-galactopyranose mutase
gene_0871	[E] COG0436 Aspartate/tyrosine/aromatic aminotransferase
gene_0872	[E] COG2423 Predicted ornithine cyclodeaminase, mu-crystallin homolog
gene_0875	[S] COG4198 Uncharacterized conserved protein
gene_0878	[J] COG1098 Predicted RNA binding protein (contains ribosomal protein S1 domain)
gene_0879	[O] COG0652 Peptidyl-prolyl cis-trans isomerase (rotamase) - cyclophilin family
gene_0880	[O] COG0492 Thioredoxin reductase
gene_0881	[I] COG1267 Phosphatidylglycerophosphatase A and related proteins
gene_0882	[S] COG0586 Uncharacterized membrane-associated protein
gene_0884	[S] COG4478 Predicted membrane protein
gene_0886	[S] COG4478 Predicted membrane protein
gene_0887	[G] COG0647 Predicted sugar phosphatases of the HAD superfamily
gene_0889	[S] COG4470 Uncharacterized protein conserved in bacteria
gene_0890	[F] COG0737 5'-nucleotidase/2',3'-cyclic phosphodiesterase and related esterases
gene_0891	[R] COG4186 Predicted phosphoesterase or phosphohydrolase
gene_0892	[S] COG5438 Predicted multitransmembrane protein
gene_0893	[S] COG5438 Predicted multitransmembrane protein
gene_0896	[C] COG0584 Glycerophosphoryl diester phosphodiesterase
gene_0898	[E] COG0624 Acetylornithine deacetylase/Succinyl-diaminopimelate desuccinylase and related deacylases
gene_0900	[H] COG0340 Biotin-(acetyl-CoA carboxylase) ligase
gene_0901	[R] COG1011 Predicted hydrolase (HAD superfamily)
gene_0903	[M] COG0744 Membrane carboxypeptidase (penicillin-binding protein)
gene_0904	[K] COG1609 Transcriptional regulators
gene_0906	[E] COG0006 Xaa-Pro aminopeptidase
gene_0907	[R] COG1827 Predicted small molecule binding protein (contains 3H domain)
gene_0909	[R] COG4768 Uncharacterized protein containing a divergent version of the methyl-accepting chemotaxis-like domain
gene_0910	[M] COG0668 Small-conductance mechanosensitive channel
gene_0911	[S] COG2035 Predicted membrane protein
gene_0913	[R] COG0517 FOG: CBS domain
gene_0915	[G] COG0580 Glycerol uptake facilitator and related permeases (Major Intrinsic Protein Family)
gene_0916	[R] COG0622 Predicted phosphoesterase
gene_0917	[M] COG0796 Glutamate racemase
gene_0918	NULL
gene_0919	[M] COG3966 Protein involved in D-alanine esterification of lipoteichoic acid and wall teichoic acid (D-alanine transfer protein)
gene_0922	[IQ] COG0236 Acyl carrier protein
gene_0923	[M] COG1696 Predicted membrane protein involved in D-alanine export
gene_0924	[Q] COG1020 Non-ribosomal peptide synthetase modules and related proteins
gene_0925	[OC] COG0526 Thiol-disulfide isomerase and thioredoxins
gene_0926	[L] COG1193 Mismatch repair ATPase (MutS family)
gene_0929	[S] COG3906 Uncharacterized protein conserved in bacteria
gene_0930	[L] COG0816 Predicted endonuclease involved in recombination (possible Holliday junction resolvase in Mycoplasmas and B. subtilis)
gene_0931	[S] COG4472 Uncharacterized protein conserved in bacteria
gene_0933	[J] COG0013 Alanyl-tRNA synthetase
gene_0936	[LKJ] COG0513 Superfamily II DNA and RNA helicases
gene_0937	[R] COG0618 Exopolyphosphatase-related proteins
gene_0938	[K] COG4109 Predicted transcriptional regulator containing CBS domains
gene_0939	[L] COG0389 Nucleotidyltransferase/DNA polymerase involved in DNA repair
gene_0940	[G] COG0364 Glucose-6-phosphate 1-dehydrogenase
gene_0941	[K] COG1321 Mn-dependent transcriptional regulator
gene_0942	[C] COG1454 Alcohol dehydrogenase, class IV
gene_0943	[C] COG1012 NAD-dependent aldehyde dehydrogenases
gene_0944	[U] COG1862 Preprotein translocase subunit YajC
gene_0946	[J] COG0343 Queuine/archaeosine tRNA-ribosyltransferase
gene_0947	[J] COG0343 Queuine/archaeosine tRNA-ribosyltransferase
gene_0948	[J] COG0809 S-adenosylmethionine:tRNA-ribosyltransferase-isomerase (queuine synthetase)
gene_0949	[J] COG0227 Ribosomal protein L28
gene_0951	[H] COG1564 Thiamine pyrophosphokinase
gene_0952	[G] COG0036 Pentose-5-phosphate-3-epimerase
gene_0953	[R] COG1162 Predicted GTPases
gene_0954	[RTKL] COG0515 Serine/threonine protein kinase
gene_0955	[T] COG0631 Serine/threonine protein phosphatase
gene_0956	[J] COG0144 tRNA and rRNA cytosine-C5-methylases
gene_0957	[J] COG0223 Methionyl-tRNA formyltransferase
gene_0958	[L] COG1198 Primosomal protein N' (replication factor Y) - superfamily II helicase
gene_0959	[L] COG1198 Primosomal protein N' (replication factor Y) - superfamily II helicase
gene_0960	[H] COG0452 Phosphopantothenoylcysteine synthetase/decarboxylase
gene_0962	[F] COG0194 Guanylate kinase
gene_0964	[R] COG1752 Predicted esterase of the alpha-beta hydrolase superfamily
gene_0968	[L] COG0497 ATPase involved in DNA repair
gene_0969	[K] COG1438 Arginine repressor
gene_0970	[J] COG1189 Predicted rRNA methylase
gene_0971	[H] COG0142 Geranylgeranyl pyrophosphate synthase
gene_0972	[L] COG1722 Exonuclease VII small subunit
gene_0974	[L] COG1570 Exonuclease VII, large subunit
gene_0975	[H] COG0190 5,10-methylene-tetrahydrofolate dehydrogenase/Methenyl tetrahydrofolate cyclohydrolase
gene_0977	[K] COG0781 Transcription termination factor
gene_0978	[S] COG1302 Uncharacterized protein conserved in bacteria
gene_0979	[J] COG0231 Translation elongation factor P (EF-P)/translation initiation factor 5A (eIF-5A)
gene_0980	[GT] COG1762 Phosphotransferase system mannitol/fructose-specific IIA domain (Ntr-type)
gene_0981	[L] COG0084 Mg-dependent DNase
gene_0982	[L] COG1658 Small primase-like proteins (Toprim domain)
gene_0983	[J] COG0030 Dimethyladenosine transferase (rRNA methylation)
gene_0984	[J] COG0030 Dimethyladenosine transferase (rRNA methylation)
gene_0985	[S] COG4466 Uncharacterized protein conserved in bacteria
gene_0986	[I] COG1947 4-diphosphocytidyl-2C-methyl-D-erythritol 2-phosphate synthase
gene_0987	[I] COG1947 4-diphosphocytidyl-2C-methyl-D-erythritol 2-phosphate synthase
gene_0988	[I] COG1947 4-diphosphocytidyl-2C-methyl-D-erythritol 2-phosphate synthase
gene_0989	[P] COG1230 Co/Zn/Cd efflux system component
gene_0991	[R] COG0390 ABC-type uncharacterized transport system, permease component
gene_0992	[R] COG0390 ABC-type uncharacterized transport system, permease component
gene_0993	[R] COG4619 ABC-type uncharacterized transport system, ATPase component
gene_0995	[F] COG0503 Adenine/guanine phosphoribosyltransferases and related PRPP-binding proteins
gene_0996	[V] COG4767 Glycopeptide antibiotics resistance protein
gene_0997	[M] COG1207 N-acetylglucosamine-1-phosphate uridyltransferase (contains nucleotidyltransferase and I-patch acetyltransferase domains)
gene_0998	[FE] COG0462 Phosphoribosylpyrophosphate synthetase
gene_0999	[S] COG4043 Uncharacterized conserved protein
gene_1000	NULL
gene_1002	NULL
gene_1003	[E] COG0624 Acetylornithine deacetylase/Succinyl-diaminopimelate desuccinylase and related deacylases
gene_1004	[Q] COG1228 Imidazolonepropionase and related amidohydrolases
gene_1005	[M] COG1970 Large-conductance mechanosensitive channel
gene_1006	[M] COG1970 Large-conductance mechanosensitive channel
gene_1008	[S] COG1434 Uncharacterized conserved protein
gene_1009	[LR] COG0494 NTP pyrophosphohydrolases including oxidative damage repair enzymes
gene_1010	[R] COG1078 HD superfamily phosphohydrolases
gene_1011	[H] COG0095 Lipoate-protein ligase A
gene_1012	[H] COG0095 Lipoate-protein ligase A
gene_1013	[S] COG4506 Uncharacterized protein conserved in bacteria
gene_1014	[K] COG3343 DNA-directed RNA polymerase, delta subunit
gene_1017	[S] COG3548 Predicted integral membrane protein
gene_1018	[F] COG0504 CTP synthase (UTP-ammonia lyase)
gene_1019	[M] COG0766 UDP-N-acetylglucosamine enolpyruvyl transferase
gene_1020	[M] COG0766 UDP-N-acetylglucosamine enolpyruvyl transferase
gene_1021	[J] COG0254 Ribosomal protein L31
gene_1022	[J] COG0254 Ribosomal protein L31
gene_1026	NULL
gene_1028	[FE] COG0462 Phosphoribosylpyrophosphate synthetase
gene_1030	[O] COG0229 Conserved domain frequently associated with peptide methionine sulfoxide reductase
gene_1031	[D] COG2184 Protein involved in cell division
gene_1034	[L] COG2094 3-methyladenine DNA glycosylase
gene_1035	NULL
gene_1036	[J] COG2264 Ribosomal protein L11 methylase
gene_1038	[S] COG1385 Uncharacterized protein conserved in bacteria
gene_1039	[TK] COG0317 Guanosine polyphosphate pyrophosphohydrolases/synthetases
gene_1040	[J] COG1490 D-Tyr-tRNAtyr deacylase
gene_1041	[R] COG0546 Predicted phosphatases
gene_1042	[M] COG0860 N-acetylmuramoyl-L-alanine amidase
gene_1043	[V] COG1131 ABC-type multidrug transport system, ATPase component
gene_1048	[R] COG2130 Putative NADP-dependent oxidoreductases
gene_1049	[C] COG0221 Inorganic pyrophosphatase
gene_1051	[J] COG0124 Histidyl-tRNA synthetase
gene_1052	[J] COG0173 Aspartyl-tRNA synthetase
gene_1053	[J] COG1190 Lysyl-tRNA synthetase (class II)
gene_1054	[O] COG0229 Conserved domain frequently associated with peptide methionine sulfoxide reductase
gene_1055	[S] COG1284 Uncharacterized conserved protein
gene_1056	[S] COG1284 Uncharacterized conserved protein
gene_1057	[S] COG1284 Uncharacterized conserved protein
gene_1058	[L] COG0648 Endonuclease IV
gene_1059	[S] COG1806 Uncharacterized protein conserved in bacteria
gene_1060	[J] COG0828 Ribosomal protein S21
gene_1061	[S] COG1610 Uncharacterized conserved protein
gene_1062	[S] COG1610 Uncharacterized conserved protein
gene_1064	[T] COG1702 Phosphate starvation-inducible protein PhoH, predicted ATPase
gene_1065	[R] COG0319 Predicted metal-dependent hydrolase
gene_1066	[M] COG0818 Diacylglycerol kinase
gene_1067	[F] COG0295 Cytidine deaminase
gene_1068	[R] COG1159 GTPase
gene_1069	[L] COG1381 Recombinational DNA repair protein (RecF pathway)
gene_1077	[P] COG0803 ABC-type metal ion transport system, periplasmic component/surface adhesin
gene_1081	[M] COG4932 Predicted outer membrane protein
gene_1083	[F] COG1051 ADP-ribose pyrophosphatase
gene_1084	[MG] COG0702 Predicted nucleoside-diphosphate-sugar epimerases
gene_1086	[P] COG0803 ABC-type metal ion transport system, periplasmic component/surface adhesin
gene_1088	[J] COG0199 Ribosomal protein S14
gene_1089	[C] COG1012 NAD-dependent aldehyde dehydrogenases
gene_1090	[P] COG1121 ABC-type Mn/Zn transport systems, ATPase component
gene_1091	[P] COG1108 ABC-type Mn2+/Zn2+ transport systems, permease components
gene_1092	[P] COG0803 ABC-type metal ion transport system, periplasmic component/surface adhesin
gene_1093	[K] COG0640 Predicted transcriptional regulators
gene_1094	[K] COG0640 Predicted transcriptional regulators
gene_1095	NULL
gene_1097	[Q] COG2132 Putative multicopper oxidases
gene_1100	[GEPR] COG0477 Permeases of the major facilitator superfamily
gene_1102	[P] COG0474 Cation transport ATPase
gene_1103	[P] COG1914 Mn2+ and Fe2+ transporters of the NRAMP family
gene_1107	[C] COG0114 Fumarase
gene_1108	[V] COG1132 ABC-type multidrug transport system, ATPase and permease components
gene_1109	[V] COG1132 ABC-type multidrug transport system, ATPase and permease components
gene_1111	[K] COG1309 Transcriptional regulator
gene_1113	[G] COG0406 Fructose-2,6-bisphosphatase
gene_1115	[E] COG4690 Dipeptidase
gene_1116	[E] COG4690 Dipeptidase
gene_1117	[S] COG3548 Predicted integral membrane protein
gene_1121	[GEPR] COG0477 Permeases of the major facilitator superfamily
gene_1125	[FJ] COG0590 Cytosine/adenosine deaminases
gene_1126	[R] COG0673 Predicted dehydrogenases and related proteins
gene_1127	[QR] COG0500 SAM-dependent methyltransferases
gene_1130	NULL
gene_1133	[L] COG2826 Transposase and inactivated derivatives, IS30 family
gene_1135	[S] COG1359 Uncharacterized conserved protein
gene_1137	NULL
gene_1138	[L] COG1961 Site-specific recombinases, DNA invertase Pin homologs
gene_1140	[G] COG4668 Mannitol/fructose-specific phosphotransferase system, IIA domain
gene_1141	[G] COG1440 Phosphotransferase system cellobiose-specific component IIB
gene_1146	[G] COG1455 Phosphotransferase system cellobiose-specific component IIC
gene_1147	[G] COG1455 Phosphotransferase system cellobiose-specific component IIC
gene_1148	[G] COG1447 Phosphotransferase system cellobiose-specific component IIA
gene_1149	[G] COG2723 Beta-glucosidase/6-phospho-beta-glucosidase/beta-galactosidase
gene_1151	[G] COG2723 Beta-glucosidase/6-phospho-beta-glucosidase/beta-galactosidase
gene_1153	[K] COG1733 Predicted transcriptional regulators
gene_1154	[CR] COG0604 NADPH:quinone reductase and related Zn-dependent oxidoreductases
gene_1155	[R] COG0656 Aldo/keto reductases, related to diketogulonate reductase
gene_1156	[K] COG0789 Predicted transcriptional regulators
gene_1158	[E] COG0531 Amino acid transporters
gene_1159	[L] COG0675 Transposase and inactivated derivatives
gene_1160	[L] COG2452 Predicted site-specific integrase-resolvase
gene_1161	[L] COG2452 Predicted site-specific integrase-resolvase
gene_1162	[R] COG2159 Predicted metal-dependent hydrolase of the TIM-barrel fold
gene_1163	[E] COG0174 Glutamine synthetase
gene_1164	[R] COG2071 Predicted glutamine amidotransferases
gene_1165	[R] COG2071 Predicted glutamine amidotransferases
gene_1166	[QR] COG0500 SAM-dependent methyltransferases
gene_1167	NULL
gene_1168	[V] COG1680 Beta-lactamase class C and other penicillin binding proteins
gene_1170	[EH] COG0028 Thiamine pyrophosphate-requiring enzymes [acetolactate synthase, pyruvate dehydrogenase (cytochrome), glyoxylate carboligase, phosphonopyruvate decarboxylase]
gene_1171	[G] COG0191 Fructose/tagatose bisphosphate aldolase
gene_1173	[L] COG2818 3-methyladenine DNA glycosylase
gene_1174	[K] COG0640 Predicted transcriptional regulators
gene_1175	[G] COG2814 Arabinose efflux permease
gene_1176	[K] COG0640 Predicted transcriptional regulators
gene_1180	[O] COG1764 Predicted redox protein, regulator of disulfide bond formation
gene_1182	[G] COG2376 Dihydroxyacetone kinase
gene_1183	[G] COG2376 Dihydroxyacetone kinase
gene_1184	[G] COG2376 Dihydroxyacetone kinase
gene_1185	[S] COG3412 Uncharacterized protein conserved in bacteria
gene_1186	[K] COG1309 Transcriptional regulator
gene_1188	[S] COG4716 Myosin-crossreactive antigen
gene_1189	[S] COG4716 Myosin-crossreactive antigen
gene_1192	[M] COG3049 Penicillin V acylase and related amidases
gene_1193	[P] COG1464 ABC-type metal ion transport system, periplasmic component/surface antigen
gene_1194	[R] COG1473 Metal-dependent amidase/aminoacylase/carboxypeptidase
gene_1196	[GEPR] COG0477 Permeases of the major facilitator superfamily
gene_1198	[K] COG2207 AraC-type DNA-binding domain-containing proteins
gene_1199	[S] COG1511 Predicted membrane protein
gene_1200	[G] COG0191 Fructose/tagatose bisphosphate aldolase
gene_1201	[S] COG1302 Uncharacterized protein conserved in bacteria
gene_1202	[R] COG1461 Predicted kinase related to dihydroxyacetone kinase
gene_1203	[LK] COG1200 RecG-like helicase
gene_1204	[LK] COG1200 RecG-like helicase
gene_1205	[I] COG0416 Fatty acid/phospholipid biosynthesis enzyme
gene_1206	[I] COG0416 Fatty acid/phospholipid biosynthesis enzyme
gene_1207	[IQ] COG0236 Acyl carrier protein
gene_1209	[EP] COG0444 ABC-type dipeptide/oligopeptide/nickel transport system, ATPase component
gene_1210	[E] COG4608 ABC-type oligopeptide transport system, ATPase component
gene_1211	[EP] COG0601 ABC-type dipeptide/oligopeptide/nickel transport systems, permease components
gene_1212	[EP] COG0601 ABC-type dipeptide/oligopeptide/nickel transport systems, permease components
gene_1213	[EP] COG1173 ABC-type dipeptide/oligopeptide/nickel transport systems, permease components
gene_1214	[EP] COG1173 ABC-type dipeptide/oligopeptide/nickel transport systems, permease components
gene_1217	[E] COG0747 ABC-type dipeptide transport system, periplasmic component
gene_1218	[K] COG0571 dsRNA-specific ribonuclease
gene_1219	[D] COG1196 Chromosome segregation ATPases
gene_1220	[U] COG0552 Signal recognition particle GTPase
gene_1221	[U] COG0552 Signal recognition particle GTPase
gene_1222	[R] COG3153 Predicted acetyltransferase
gene_1223	[E] COG4166 ABC-type oligopeptide transport system, periplasmic component
gene_1224	[E] COG2195 Di- and tripeptidases
gene_1227	[GT] COG1762 Phosphotransferase system mannitol/fructose-specific IIA domain (Ntr-type)
gene_1228	[G] COG1363 Cellulase M and related proteins
gene_1230	[G] COG1447 Phosphotransferase system cellobiose-specific component IIA
gene_1231	[G] COG1440 Phosphotransferase system cellobiose-specific component IIB
gene_1233	[G] COG1455 Phosphotransferase system cellobiose-specific component IIC
gene_1234	NULL
gene_1235	[E] COG0006 Xaa-Pro aminopeptidase
gene_1236	[E] COG1168 Bifunctional PLP-dependent enzyme with beta-cystathionase and maltose regulon repressor activities
gene_1239	[G] COG2893 Phosphotransferase system, mannose/fructose-specific component IIA
gene_1240	[G] COG3716 Phosphotransferase system, mannose/fructose/N-acetylgalactosamine-specific component IID
gene_1241	[G] COG3716 Phosphotransferase system, mannose/fructose/N-acetylgalactosamine-specific component IID
gene_1242	[G] COG3715 Phosphotransferase system, mannose/fructose/N-acetylgalactosamine-specific component IIC
gene_1243	[G] COG3444 Phosphotransferase system, mannose/fructose/N-acetylgalactosamine-specific component IIB
gene_1244	[G] COG1874 Beta-galactosidase
gene_1245	[G] COG1874 Beta-galactosidase
gene_1247	[G] COG1820 N-acetylglucosamine-6-phosphate deacetylase
gene_1248	[M] COG2222 Predicted phosphosugar isomerases
gene_1250	[KE] COG1167 Transcriptional regulators containing a DNA-binding HTH domain and an aminotransferase domain (MocR family) and their eukaryotic orthologs
gene_1251	[G] COG1482 Phosphomannose isomerase
gene_1254	[G] COG3525 N-acetyl-beta-hexosaminidase
gene_1257	[G] COG1653 ABC-type sugar transport system, periplasmic component
gene_1258	[KL] COG1199 Rad3-related DNA helicases
gene_1260	[KL] COG1199 Rad3-related DNA helicases
gene_1261	NULL
gene_1264	[R] COG0446 Uncharacterized NAD(FAD)-dependent dehydrogenases
gene_1269	[M] COG0791 Cell wall-associated hydrolases (invasion-associated proteins)
gene_1270	[F] COG0813 Purine-nucleoside phosphorylase
gene_1271	[G] COG1015 Phosphopentomutase
gene_1272	[G] COG1015 Phosphopentomutase
gene_1273	[F] COG0274 Deoxyribose-phosphate aldolase
gene_1274	NULL
gene_1277	[G] COG1455 Phosphotransferase system cellobiose-specific component IIC
gene_1278	[G] COG1455 Phosphotransferase system cellobiose-specific component IIC
gene_1279	[R] COG4814 Uncharacterized protein with an alpha/beta hydrolase fold
gene_1280	[E] COG0410 ABC-type branched-chain amino acid transport systems, ATPase component
gene_1281	[E] COG0411 ABC-type branched-chain amino acid transport systems, ATPase component
gene_1282	[E] COG4177 ABC-type branched-chain amino acid transport system, permease component
gene_1284	[E] COG0559 Branched-chain amino acid ABC-type transport system, permease components
gene_1285	[E] COG0683 ABC-type branched-chain amino acid transport systems, periplasmic component
gene_1286	[S] COG3610 Uncharacterized conserved protein
gene_1287	[S] COG3610 Uncharacterized conserved protein
gene_1288	[S] COG2966 Uncharacterized conserved protein
gene_1289	[S] COG2966 Uncharacterized conserved protein
gene_1290	[OC] COG0526 Thiol-disulfide isomerase and thioredoxins
gene_1293	[GEPR] COG0477 Permeases of the major facilitator superfamily
gene_1294	[R] COG1253 Hemolysins and related proteins containing CBS domains
gene_1295	[S] COG4295 Uncharacterized protein conserved in bacteria
gene_1296	[F] COG0518 GMP synthase - Glutamine amidotransferase domain
gene_1299	[QR] COG0500 SAM-dependent methyltransferases
gene_1301	[MG] COG0702 Predicted nucleoside-diphosphate-sugar epimerases
gene_1302	[ER] COG1063 Threonine dehydrogenase and related Zn-dependent dehydrogenases
gene_1304	[K] COG0789 Predicted transcriptional regulators
gene_1305	[R] COG1268 Uncharacterized conserved protein
gene_1307	[C] COG1600 Uncharacterized Fe-S protein
gene_1309	[T] COG2365 Protein tyrosine/serine phosphatase
gene_1311	[T] COG0589 Universal stress protein UspA and related nucleotide-binding proteins
gene_1312	[L] COG2818 3-methyladenine DNA glycosylase
gene_1313	[GER] COG0697 Permeases of the drug/metabolite transporter (DMT) superfamily
gene_1317	[F] COG1816 Adenosine deaminase
gene_1318	[F] COG0213 Thymidine phosphorylase
gene_1319	[F] COG0213 Thymidine phosphorylase
gene_1320	[F] COG0213 Thymidine phosphorylase
gene_1322	[C] COG1271 Cytochrome bd-type quinol oxidase, subunit 1
gene_1323	[C] COG1294 Cytochrome bd-type quinol oxidase, subunit 2
gene_1324	[CO] COG4988 ABC-type transport system involved in cytochrome bd biosynthesis, ATPase and permease components
gene_1325	[CO] COG4987 ABC-type transport system involved in cytochrome bd biosynthesis, fused ATPase and permease components
gene_1326	[CO] COG4987 ABC-type transport system involved in cytochrome bd biosynthesis, fused ATPase and permease components
gene_1328	[S] COG5294 Uncharacterized protein conserved in bacteria
gene_1333	[S] COG5341 Uncharacterized protein conserved in bacteria
gene_1335	[V] COG2274 ABC-type bacteriocin/lantibiotic exporters, contain an N-terminal double-glycine peptidase domain
gene_1338	[V] COG1132 ABC-type multidrug transport system, ATPase and permease components
gene_1339	[K] COG3711 Transcriptional antiterminator
gene_1341	[G] COG2190 Phosphotransferase system IIA components
gene_1342	[G] COG2723 Beta-glucosidase/6-phospho-beta-glucosidase/beta-galactosidase
gene_1343	[K] COG1309 Transcriptional regulator
gene_1345	[GEPR] COG0477 Permeases of the major facilitator superfamily
gene_1346	[C] COG1249 Pyruvate/2-oxoglutarate dehydrogenase complex, dihydrolipoamide dehydrogenase (E3) component, and related enzymes
gene_1348	[E] COG4690 Dipeptidase
gene_1351	[S] COG1297 Predicted membrane protein
gene_1352	[E] COG1171 Threonine dehydratase
gene_1353	[E] COG0686 Alanine dehydrogenase
gene_1354	[R] COG0637 Predicted phosphatase/phosphohexomutase
gene_1355	[KG] COG1349 Transcriptional regulators of sugar metabolism
gene_1356	[G] COG0269 3-hexulose-6-phosphate synthase and related proteins
gene_1357	[M] COG0794 Predicted sugar phosphate isomerase involved in capsule formation
gene_1358	[G] COG2213 Phosphotransferase system, mannitol-specific IIBC component
gene_1359	[G] COG0246 Mannitol-1-phosphate/altronate dehydrogenases
gene_1365	[E] COG1126 ABC-type polar amino acid transport system, ATPase component
gene_1366	[ET] COG0834 ABC-type amino acid transport/signal transduction systems, periplasmic component/domain
gene_1367	[E] COG0765 ABC-type amino acid transport system, permease component
gene_1368	[E] COG4215 ABC-type arginine transport system, permease component
gene_1370	[GEPR] COG0477 Permeases of the major facilitator superfamily
gene_1374	[M] COG3757 Lyzozyme M1 (1,4-beta-N-acetylmuramidase)
gene_1377	[V] COG0577 ABC-type antimicrobial peptide transport system, permease component
gene_1378	[V] COG1136 ABC-type antimicrobial peptide transport system, ATPase component
gene_1380	[S] COG4679 Phage-related protein
gene_1381	[R] COG0446 Uncharacterized NAD(FAD)-dependent dehydrogenases
gene_1382	[R] COG0561 Predicted hydrolases of the HAD superfamily
gene_1384	[K] COG1609 Transcriptional regulators
gene_1385	[K] COG1609 Transcriptional regulators
gene_1386	[G] COG3444 Phosphotransferase system, mannose/fructose/N-acetylgalactosamine-specific component IIB
gene_1387	[G] COG3715 Phosphotransferase system, mannose/fructose/N-acetylgalactosamine-specific component IIC
gene_1388	[G] COG3716 Phosphotransferase system, mannose/fructose/N-acetylgalactosamine-specific component IID
gene_1390	[G] COG1501 Alpha-glucosidases, family 31 of glycosyl hydrolases
gene_1391	[G] COG2893 Phosphotransferase system, mannose/fructose-specific component IIA
gene_1392	[G] COG0366 Glycosidases
gene_1393	[V] COG1132 ABC-type multidrug transport system, ATPase and permease components
gene_1394	[V] COG1132 ABC-type multidrug transport system, ATPase and permease components
gene_1396	NULL
gene_1398	[V] COG1136 ABC-type antimicrobial peptide transport system, ATPase component
gene_1400	[M] COG0845 Membrane-fusion protein
gene_1408	[R] COG0561 Predicted hydrolases of the HAD superfamily
gene_1409	[G] COG0363 6-phosphogluconolactonase/Glucosamine-6-phosphate isomerase/deaminase
gene_1410	[G] COG0363 6-phosphogluconolactonase/Glucosamine-6-phosphate isomerase/deaminase
gene_1411	[G] COG2213 Phosphotransferase system, mannitol-specific IIBC component
gene_1412	[G] COG2213 Phosphotransferase system, mannitol-specific IIBC component
gene_1414	[K] COG3711 Transcriptional antiterminator
gene_1415	[G] COG4668 Mannitol/fructose-specific phosphotransferase system, IIA domain
gene_1416	[G] COG0246 Mannitol-1-phosphate/altronate dehydrogenases
gene_1417	[I] COG0657 Esterase/lipase
gene_1418	[R] COG1073 Hydrolases of the alpha/beta superfamily
gene_1419	[FE] COG0462 Phosphoribosylpyrophosphate synthetase
gene_1420	[K] COG3711 Transcriptional antiterminator
gene_1421	[G] COG2190 Phosphotransferase system IIA components
gene_1422	[G] COG1264 Phosphotransferase system IIB components
gene_1423	NULL
gene_1426	[E] COG0531 Amino acid transporters
gene_1428	[S] COG4283 Uncharacterized conserved protein
gene_1429	[I] COG2084 3-hydroxyisobutyrate dehydrogenase and related beta-hydroxyacid dehydrogenases
gene_1430	[KT] COG4565 Response regulator of citrate/malate metabolism
gene_1431	[T] COG3290 Signal transduction histidine kinase regulating citrate/malate metabolism
gene_1432	[C] COG3493 Na+/citrate symporter
gene_1433	[C] COG3493 Na+/citrate symporter
gene_1434	[C] COG0281 Malic enzyme
gene_1437	[E] COG1027 Aspartate ammonia-lyase
gene_1439	[R] COG0561 Predicted hydrolases of the HAD superfamily
gene_1440	[R] COG0110 Acetyltransferase (isoleucine patch superfamily)
gene_1441	[M] COG0438 Glycosyltransferase
gene_1445	[E] COG1305 Transglutaminase-like enzymes, putative cysteine proteases
gene_1448	[R] COG0714 MoxR-like ATPases
gene_1450	[J] COG1670 Acetyltransferases, including N-acetylases of ribosomal proteins
gene_1451	[ET] COG0834 ABC-type amino acid transport/signal transduction systems, periplasmic component/domain
gene_1453	[E] COG0765 ABC-type amino acid transport system, permease component
gene_1454	[E] COG0765 ABC-type amino acid transport system, permease component
gene_1455	[E] COG1126 ABC-type polar amino acid transport system, ATPase component
gene_1456	[E] COG1126 ABC-type polar amino acid transport system, ATPase component
gene_1458	[G] COG3001 Fructosamine-3-kinase
gene_1460	[R] COG3910 Predicted ATPase
gene_1462	[S] COG3428 Predicted membrane protein
gene_1464	[S] COG3402 Uncharacterized conserved protein
gene_1469	[G] COG1653 ABC-type sugar transport system, periplasmic component
gene_1472	[E] COG0620 Methionine synthase II (cobalamin-independent)
gene_1473	[E] COG0685 5,10-methylenetetrahydrofolate reductase
gene_1474	[H] COG0351 Hydroxymethylpyrimidine/phosphomethylpyrimidine kinase
gene_1475	[S] COG4720 Predicted membrane protein
gene_1476	[V] COG1131 ABC-type multidrug transport system, ATPase component
gene_1479	[GER] COG0697 Permeases of the drug/metabolite transporter (DMT) superfamily
gene_1484	NULL
gene_1486	NULL
gene_1488	NULL
gene_1490	NULL
gene_1492	[E] COG1114 Branched-chain amino acid permeases
gene_1496	[E] COG0765 ABC-type amino acid transport system, permease component
gene_1498	[ET] COG0834 ABC-type amino acid transport/signal transduction systems, periplasmic component/domain
gene_1499	[E] COG0626 Cystathionine beta-lyases/cystathionine gamma-synthases
gene_1500	[E] COG0626 Cystathionine beta-lyases/cystathionine gamma-synthases
gene_1501	[E] COG0626 Cystathionine beta-lyases/cystathionine gamma-synthases
gene_1502	[L] COG0582 Integrase
gene_1504	[V] COG0732 Restriction endonuclease S subunits
gene_1505	[V] COG0286 Type I restriction-modification system methyltransferase subunit
gene_1506	[V] COG0610 Type I site-specific restriction-modification system, R (restriction) subunit and related helicases
gene_1510	NULL
gene_1511	NULL
gene_1513	[G] COG2190 Phosphotransferase system IIA components
gene_1515	[G] COG1264 Phosphotransferase system IIB components
gene_1516	[G] COG0366 Glycosidases
gene_1517	[K] COG1609 Transcriptional regulators
gene_1518	[G] COG1621 Beta-fructosidases (levanase/invertase)
gene_1519	[MG] COG0702 Predicted nucleoside-diphosphate-sugar epimerases
gene_1521	[R] COG0488 ATPase components of ABC transporters with duplicated ATPase domains
gene_1523	[R] COG0488 ATPase components of ABC transporters with duplicated ATPase domains
gene_1524	[R] COG0488 ATPase components of ABC transporters with duplicated ATPase domains
gene_1525	[O] COG1764 Predicted redox protein, regulator of disulfide bond formation
gene_1526	[K] COG1278 Cold shock proteins
gene_1527	[E] COG0334 Glutamate dehydrogenase/leucine dehydrogenase
gene_1528	[C] COG0039 Malate/lactate dehydrogenases
gene_1529	[E] COG0531 Amino acid transporters
gene_1530	[E] COG3633 Na+/serine symporter
gene_1531	[E] COG3633 Na+/serine symporter
gene_1532	[G] COG1263 Phosphotransferase system IIC components, glucose/maltose/N-acetylglucosamine-specific
gene_1533	[G] COG1264 Phosphotransferase system IIB components
gene_1534	[G] COG0366 Glycosidases
gene_1535	[G] COG0366 Glycosidases
gene_1536	[G] COG0366 Glycosidases
gene_1537	[K] COG2188 Transcriptional regulators
gene_1538	[GEPR] COG0477 Permeases of the major facilitator superfamily
gene_1539	[V] COG1132 ABC-type multidrug transport system, ATPase and permease components
gene_1540	[V] COG1132 ABC-type multidrug transport system, ATPase and permease components
gene_1541	[V] COG1132 ABC-type multidrug transport system, ATPase and permease components
gene_1542	[E] COG0531 Amino acid transporters
gene_1544	[K] COG1609 Transcriptional regulators
gene_1545	[K] COG1609 Transcriptional regulators
gene_1546	[G] COG3833 ABC-type maltose transport systems, permease component
gene_1547	[G] COG1175 ABC-type sugar transport systems, permease components
gene_1548	[G] COG1175 ABC-type sugar transport systems, permease components
gene_1549	[G] COG2182 Maltose-binding periplasmic proteins/domains
gene_1551	[G] COG2182 Maltose-binding periplasmic proteins/domains
gene_1552	[G] COG0366 Glycosidases
gene_1553	[G] COG0366 Glycosidases
gene_1554	[G] COG0366 Glycosidases
gene_1555	[G] COG3839 ABC-type sugar transport systems, ATPase components
gene_1556	[R] COG0637 Predicted phosphatase/phosphohexomutase
gene_1557	[G] COG1554 Trehalose and maltose hydrolases (possible phosphorylases)
gene_1558	[G] COG1554 Trehalose and maltose hydrolases (possible phosphorylases)
gene_1559	[G] COG1554 Trehalose and maltose hydrolases (possible phosphorylases)
gene_1560	[G] COG0366 Glycosidases
gene_1561	[G] COG0366 Glycosidases
gene_1562	[G] COG0366 Glycosidases
gene_1563	[G] COG0366 Glycosidases
gene_1564	[G] COG0366 Glycosidases
gene_1566	[V] COG1136 ABC-type antimicrobial peptide transport system, ATPase component
gene_1567	[V] COG1136 ABC-type antimicrobial peptide transport system, ATPase component
gene_1571	[G] COG2211 Na+/melibiose symporter and related transporters
gene_1572	[G] COG3669 Alpha-L-fucosidase
gene_1575	[C] COG1866 Phosphoenolpyruvate carboxykinase (ATP)
gene_1577	[P] COG0370 Fe2+ transport system protein B
gene_1578	[P] COG1918 Fe2+ transport system protein A
gene_1579	[I] COG1835 Predicted acyltransferases
gene_1580	[R] COG2910 Putative NADH-flavin reductase
gene_1581	NULL
gene_1585	[P] COG1464 ABC-type metal ion transport system, periplasmic component/surface antigen
gene_1586	[P] COG1135 ABC-type metal ion transport system, ATPase component
gene_1587	[P] COG2011 ABC-type metal ion transport system, permease component
gene_1589	[O] COG0396 ABC-type transport system involved in Fe-S cluster assembly, ATPase component
gene_1590	[O] COG0396 ABC-type transport system involved in Fe-S cluster assembly, ATPase component
gene_1591	[O] COG0719 ABC-type transport system involved in Fe-S cluster assembly, permease component
gene_1592	[E] COG0520 Selenocysteine lyase
gene_1593	[C] COG0822 NifU homolog involved in Fe-S cluster formation
gene_1594	[O] COG0719 ABC-type transport system involved in Fe-S cluster assembly, permease component
gene_1596	[S] COG5506 Uncharacterized conserved protein
gene_1599	[R] COG0637 Predicted phosphatase/phosphohexomutase
gene_1600	NULL
gene_1602	[T] COG0589 Universal stress protein UspA and related nucleotide-binding proteins
gene_1605	[L] COG2256 ATPase related to the helicase subunit of the Holliday junction resolvase
gene_1606	[M] COG1181 D-alanine-D-alanine ligase and related ATP-grasp enzymes
gene_1608	[S] COG5506 Uncharacterized conserved protein
gene_1609	[S] COG4493 Uncharacterized protein conserved in bacteria
gene_1610	[E] COG1760 L-serine deaminase
gene_1611	[E] COG1760 L-serine deaminase
gene_1612	[E] COG1760 L-serine deaminase
gene_1613	[G] COG0406 Fructose-2,6-bisphosphatase
gene_1614	[C] COG0554 Glycerol kinase
gene_1615	[R] COG0656 Aldo/keto reductases, related to diketogulonate reductase
gene_1616	[E] COG1113 Gamma-aminobutyrate permease and related permeases
gene_1620	[P] COG0025 NhaP-type Na+/H+ and K+/H+ antiporters
gene_1623	[KT] COG3279 Response regulator of the LytR/AlgR family
gene_1625	[V] COG0842 ABC-type multidrug transport system, permease component
gene_1626	[V] COG1131 ABC-type multidrug transport system, ATPase component
gene_1627	[R] COG4814 Uncharacterized protein with an alpha/beta hydrolase fold
gene_1629	[P] COG3338 Carbonic anhydrase
gene_1630	[S] COG0393 Uncharacterized conserved protein
gene_1631	[CR] COG0604 NADPH:quinone reductase and related Zn-dependent oxidoreductases
gene_1634	[P] COG0004 Ammonia permease
gene_1635	[P] COG0004 Ammonia permease
gene_1636	[P] COG2837 Predicted iron-dependent peroxidase
gene_1637	[S] COG1285 Uncharacterized membrane protein
gene_1638	NULL
gene_1642	NULL
gene_1643	[V] COG1131 ABC-type multidrug transport system, ATPase component
gene_1646	[R] COG0488 ATPase components of ABC transporters with duplicated ATPase domains
gene_1649	[L] COG0249 Mismatch repair ATPase (MutS family)
gene_1650	[L] COG1573 Uracil-DNA glycosylase
gene_1651	[G] COG0580 Glycerol uptake facilitator and related permeases (Major Intrinsic Protein Family)
gene_1652	[G] COG0580 Glycerol uptake facilitator and related permeases (Major Intrinsic Protein Family)
gene_1653	[C] COG0578 Glycerol-3-phosphate dehydrogenase
gene_1654	[C] COG0578 Glycerol-3-phosphate dehydrogenase
gene_1655	[C] COG0554 Glycerol kinase
gene_1656	[C] COG0554 Glycerol kinase
gene_1657	[M] COG0463 Glycosyltransferases involved in cell wall biogenesis
gene_1658	[K] COG3711 Transcriptional antiterminator
gene_1659	[G] COG1455 Phosphotransferase system cellobiose-specific component IIC
gene_1660	[G] COG1455 Phosphotransferase system cellobiose-specific component IIC
gene_1661	[G] COG1455 Phosphotransferase system cellobiose-specific component IIC
gene_1662	[G] COG2723 Beta-glucosidase/6-phospho-beta-glucosidase/beta-galactosidase
gene_1663	[G] COG1447 Phosphotransferase system cellobiose-specific component IIA
gene_1664	[G] COG1447 Phosphotransferase system cellobiose-specific component IIA
gene_1665	[G] COG0153 Galactokinase
gene_1666	[M] COG1087 UDP-glucose 4-epimerase
gene_1667	[G] COG4468 Galactose-1-phosphate uridyltransferase
gene_1668	[G] COG4468 Galactose-1-phosphate uridyltransferase
gene_1669	[K] COG1609 Transcriptional regulators
gene_1670	[G] COG2017 Galactose mutarotase and related enzymes
gene_1673	[GT] COG1762 Phosphotransferase system mannitol/fructose-specific IIA domain (Ntr-type)
gene_1674	[G] COG3414 Phosphotransferase system, galactitol-specific IIB component
gene_1675	[G] COG3775 Phosphotransferase system, galactitol-specific IIC component
gene_1677	NULL
gene_1678	[G] COG1105 Fructose-1-phosphate kinase and related fructose-6-phosphate kinase (PfkB)
gene_1679	[C] COG0554 Glycerol kinase
gene_1681	[S] COG5353 Uncharacterized protein conserved in bacteria
gene_1682	[E] COG0436 Aspartate/tyrosine/aromatic aminotransferase
gene_1683	[J] COG0017 Aspartyl/asparaginyl-tRNA synthetases
gene_1685	[L] COG3935 Putative primosome component and related proteins
gene_1687	[L] COG0177 Predicted EndoIII-related endonuclease
gene_1689	[F] COG2131 Deoxycytidylate deaminase
gene_1690	[F] COG2131 Deoxycytidylate deaminase
gene_1692	[M] COG0768 Cell division protein FtsI/penicillin-binding protein 2
gene_1693	[R] COG3331 Penicillin-binding protein-related factor A, putative recombinase
gene_1694	[R] COG3331 Penicillin-binding protein-related factor A, putative recombinase
gene_1695	[S] COG4474 Uncharacterized protein conserved in bacteria
gene_1696	[D] COG3599 Cell division initiation protein
gene_1697	[L] COG0116 Predicted N6-adenine-specific DNA methylase
gene_1698	[HE] COG0111 Phosphoglycerate dehydrogenase and related dehydrogenases
gene_1700	[H] COG0095 Lipoate-protein ligase A
gene_1701	[O] COG3590 Predicted metalloendopeptidase
gene_1702	[O] COG3590 Predicted metalloendopeptidase
gene_1703	[K] COG0583 Transcriptional regulator
gene_1705	[F] COG0208 Ribonucleotide reductase, beta subunit
gene_1706	[F] COG0209 Ribonucleotide reductase, alpha subunit
gene_1707	[F] COG0209 Ribonucleotide reductase, alpha subunit
gene_1708	[O] COG0695 Glutaredoxin and related proteins
gene_1713	[I] COG1502 Phosphatidylserine/phosphatidylglycerophosphate/cardiolipin synthases and related enzymes
gene_1714	[R] COG3560 Predicted oxidoreductase related to nitroreductase
gene_1715	[L] COG0328 Ribonuclease HI
gene_1717	[F] COG2759 Formyltetrahydrofolate synthetase
gene_1718	[F] COG2759 Formyltetrahydrofolate synthetase
gene_1719	[MU] COG0597 Lipoprotein signal peptidase
gene_1721	[J] COG0564 Pseudouridylate synthases, 23S RNA-specific
gene_1722	[F] COG2065 Pyrimidine operon attenuation protein/uracil phosphoribosyltransferase
gene_1723	[F] COG2233 Xanthine/uracil permeases
gene_1724	[F] COG0540 Aspartate carbamoyltransferase, catalytic chain
gene_1726	[F] COG0044 Dihydroorotase and related cyclic amidohydrolases
gene_1727	[EF] COG0505 Carbamoylphosphate synthase small subunit
gene_1728	[EF] COG0505 Carbamoylphosphate synthase small subunit
gene_1729	[EF] COG0458 Carbamoylphosphate synthase large subunit (split gene in MJ)
gene_1730	[EF] COG0458 Carbamoylphosphate synthase large subunit (split gene in MJ)
gene_1731	[EF] COG0458 Carbamoylphosphate synthase large subunit (split gene in MJ)
gene_1732	[EF] COG0458 Carbamoylphosphate synthase large subunit (split gene in MJ)
gene_1733	[EF] COG0458 Carbamoylphosphate synthase large subunit (split gene in MJ)
gene_1734	[F] COG0167 Dihydroorotate dehydrogenase
gene_1735	[F] COG0284 Orotidine-5'-phosphate decarboxylase
gene_1736	[F] COG0461 Orotate phosphoribosyltransferase
gene_1737	[C] COG0280 Phosphotransacetylase
gene_1738	[C] COG3426 Butyrate kinase
gene_1739	[C] COG1249 Pyruvate/2-oxoglutarate dehydrogenase complex, dihydrolipoamide dehydrogenase (E3) component, and related enzymes
gene_1740	[C] COG1071 Pyruvate/2-oxoglutarate dehydrogenase complex, dehydrogenase (E1) component, eukaryotic type, alpha subunit
gene_1741	[C] COG0022 Pyruvate/2-oxoglutarate dehydrogenase complex, dehydrogenase (E1) component, eukaryotic type, beta subunit
gene_1743	[C] COG0508 Pyruvate/2-oxoglutarate dehydrogenase complex, dihydrolipoamide acyltransferase (E2) component, and related enzymes
gene_1744	[H] COG1893 Ketopantoate reductase
gene_1745	[H] COG1893 Ketopantoate reductase
gene_1746	[R] COG3641 Predicted membrane protein, putative toxin regulator
gene_1747	[R] COG3641 Predicted membrane protein, putative toxin regulator
gene_1749	[K] COG1293 Predicted RNA-binding protein homologous to eukaryotic snRNP
gene_1751	[S] COG1307 Uncharacterized protein conserved in bacteria
gene_1752	[LR] COG0494 NTP pyrophosphohydrolases including oxidative damage repair enzymes
gene_1753	[EF] COG0458 Carbamoylphosphate synthase large subunit (split gene in MJ)
gene_1758	[C] COG1304 L-lactate dehydrogenase (FMN-dependent) and related alpha-hydroxy acid dehydrogenases
gene_1759	[S] COG3237 Uncharacterized protein conserved in bacteria
gene_1766	[GEPR] COG0477 Permeases of the major facilitator superfamily
gene_1767	[E] COG0014 Gamma-glutamyl phosphate reductase
gene_1768	[E] COG0263 Glutamate 5-kinase
gene_1774	NULL
gene_1775	NULL
gene_1779	NULL
gene_1780	NULL
gene_1781	NULL
gene_1782	NULL
gene_1785	[S] COG5280 Phage-related minor tail protein
gene_1786	[S] COG5412 Phage-related protein
gene_1789	NULL
gene_1793	[M] COG3757 Lyzozyme M1 (1,4-beta-N-acetylmuramidase)
gene_1796	[R] COG1811 Uncharacterized membrane protein, possible Na+ channel or pump
gene_1797	[L] COG0468 RecA/RadA recombinase
gene_1798	[KE] COG1167 Transcriptional regulators containing a DNA-binding HTH domain and an aminotransferase domain (MocR family) and their eukaryotic orthologs
gene_1799	[K] COG0583 Transcriptional regulator
gene_1800	[L] COG0328 Ribonuclease HI
gene_1801	[L] COG0328 Ribonuclease HI
gene_1802	[E] COG0560 Phosphoserine phosphatase
gene_1803	[G] COG0406 Fructose-2,6-bisphosphatase
gene_1804	[S] COG3619 Predicted membrane protein
gene_1805	[S] COG3619 Predicted membrane protein
gene_1809	[R] COG0561 Predicted hydrolases of the HAD superfamily
gene_1810	[C] COG0667 Predicted oxidoreductases (related to aryl-alcohol dehydrogenases)
gene_1811	[L] COG0178 Excinuclease ATPase subunit
gene_1813	[K] COG1846 Transcriptional regulators
gene_1814	[R] COG1418 Predicted HD superfamily hydrolase
gene_1820	[K] COG1609 Transcriptional regulators
gene_1821	[K] COG3933 Transcriptional antiterminator
gene_1822	[K] COG1508 DNA-directed RNA polymerase specialized sigma subunit, sigma54 homolog
gene_1823	[G] COG2893 Phosphotransferase system, mannose/fructose-specific component IIA
gene_1824	[G] COG3444 Phosphotransferase system, mannose/fructose/N-acetylgalactosamine-specific component IIB
gene_1825	[G] COG3715 Phosphotransferase system, mannose/fructose/N-acetylgalactosamine-specific component IIC
gene_1826	[G] COG3716 Phosphotransferase system, mannose/fructose/N-acetylgalactosamine-specific component IID
gene_1827	[L] COG3857 ATP-dependent nuclease, subunit B
gene_1829	[L] COG0210 Superfamily I DNA and RNA helicases
gene_1831	[L] COG0847 DNA polymerase III, epsilon subunit and related 3'-5' exonucleases
gene_1832	[O] COG1214 Inactive homolog of metal-dependent proteases, putative molecular chaperone
gene_1833	[R] COG0456 Acetyltransferases
gene_1834	[O] COG0533 Metal-dependent proteases with possible chaperone activity
gene_1835	[G] COG1440 Phosphotransferase system cellobiose-specific component IIB
gene_1836	[R] COG0488 ATPase components of ABC transporters with duplicated ATPase domains
gene_1837	[R] COG2344 AT-rich DNA-binding protein
gene_1838	[K] COG1725 Predicted transcriptional regulators
gene_1839	[V] COG1131 ABC-type multidrug transport system, ATPase component
gene_1841	[K] COG1316 Transcriptional regulator
gene_1842	[R] COG1266 Predicted metal-dependent membrane protease
gene_1843	[O] COG0234 Co-chaperonin GroES (HSP10)
gene_1844	[O] COG0459 Chaperonin GroEL (HSP60 family)
gene_1846	NULL
gene_1848	NULL
gene_1853	[T] COG5585 NAD+--asparagine ADP-ribosyltransferase
gene_1854	NULL
gene_1856	NULL
gene_1862	[KG] COG1349 Transcriptional regulators of sugar metabolism
gene_1863	[M] COG0463 Glycosyltransferases involved in cell wall biogenesis
gene_1866	[S] COG5523 Predicted integral membrane protein
gene_1868	[U] COG0681 Signal peptidase I
gene_1870	[O] COG1397 ADP-ribosylglycohydrolase
gene_1872	[G] COG1129 ABC-type sugar transport system, ATPase component
gene_1873	[QR] COG0500 SAM-dependent methyltransferases
gene_1878	[F] COG1457 Purine-cytosine permease and related proteins
gene_1879	[F] COG1457 Purine-cytosine permease and related proteins
gene_1880	[S] COG3535 Uncharacterized conserved protein
gene_1881	[EQ] COG0145 N-methylhydantoinase A/acetone carboxylase, beta subunit
gene_1882	[G] COG0524 Sugar kinases, ribokinase family
gene_1883	[L] COG2827 Predicted endonuclease containing a URI domain
gene_1884	[R] COG4123 Predicted O-methyltransferase
gene_1886	[I] COG0204 1-acyl-sn-glycerol-3-phosphate acyltransferase
gene_1887	[E] COG0531 Amino acid transporters
gene_1889	[S] COG4420 Predicted membrane protein
gene_1890	[V] COG1132 ABC-type multidrug transport system, ATPase and permease components
gene_1891	[V] COG1132 ABC-type multidrug transport system, ATPase and permease components
gene_1892	[V] COG1132 ABC-type multidrug transport system, ATPase and permease components
gene_1893	[V] COG1132 ABC-type multidrug transport system, ATPase and permease components
gene_1894	[S] COG3763 Uncharacterized protein conserved in bacteria
gene_1896	[S] COG4224 Uncharacterized protein conserved in bacteria
gene_1898	[J] COG0335 Ribosomal protein L19
gene_1899	[J] COG0336 tRNA-(guanine-N1)-methyltransferase
gene_1900	[J] COG0806 RimM protein, required for 16S rRNA processing
gene_1901	[R] COG1837 Predicted RNA-binding protein (contains KH domain)
gene_1902	[J] COG0228 Ribosomal protein S16
gene_1903	[U] COG0541 Signal recognition particle GTPase
gene_1904	[S] COG2739 Uncharacterized protein conserved in bacteria
gene_1905	[K] COG1695 Predicted transcriptional regulators
gene_1906	[GEPR] COG0477 Permeases of the major facilitator superfamily
gene_1909	[H] COG1575 1,4-dihydroxy-2-naphthoate octaprenyltransferase
gene_1910	[H] COG0142 Geranylgeranyl pyrophosphate synthase
gene_1911	[C] COG0282 Acetate kinase
gene_1912	[R] COG4152 ABC-type uncharacterized transport system, ATPase component
gene_1913	[CP] COG1668 ABC-type Na+ efflux pump, permease component
gene_1914	[K] COG1725 Predicted transcriptional regulators
gene_1915	[V] COG1131 ABC-type multidrug transport system, ATPase component
gene_1917	[IQR] COG1028 Dehydrogenases with different specificities (related to short-chain alcohol dehydrogenases)
gene_1921	NULL
gene_1924	[G] COG2723 Beta-glucosidase/6-phospho-beta-glucosidase/beta-galactosidase
gene_1926	[G] COG2723 Beta-glucosidase/6-phospho-beta-glucosidase/beta-galactosidase
gene_1927	[G] COG1263 Phosphotransferase system IIC components, glucose/maltose/N-acetylglucosamine-specific
gene_1928	[G] COG2190 Phosphotransferase system IIA components
gene_1929	[K] COG3711 Transcriptional antiterminator
gene_1932	[G] COG0698 Ribose 5-phosphate isomerase RpiB
gene_1935	[L] COG0419 ATPase involved in DNA repair
gene_1936	[L] COG0420 DNA repair exonuclease
gene_1938	[R] COG0546 Predicted phosphatases
gene_1939	[KG] COG1349 Transcriptional regulators of sugar metabolism
gene_1940	[G] COG0698 Ribose 5-phosphate isomerase RpiB
gene_1941	[G] COG0698 Ribose 5-phosphate isomerase RpiB
gene_1944	[G] COG0383 Alpha-mannosidase
gene_1945	[G] COG1299 Phosphotransferase system, fructose-specific IIC component
gene_1946	[G] COG1445 Phosphotransferase system fructose-specific component IIB
gene_1947	[GT] COG1762 Phosphotransferase system mannitol/fructose-specific IIA domain (Ntr-type)
gene_1950	[K] COG1476 Predicted transcriptional regulators
gene_1952	[G] COG3839 ABC-type sugar transport systems, ATPase components
gene_1953	[G] COG3839 ABC-type sugar transport systems, ATPase components
gene_1955	[R] COG0637 Predicted phosphatase/phosphohexomutase
gene_1956	[G] COG1554 Trehalose and maltose hydrolases (possible phosphorylases)
gene_1958	[G] COG0366 Glycosidases
gene_1959	[G] COG0366 Glycosidases
gene_1960	[G] COG0366 Glycosidases
gene_1961	[G] COG0366 Glycosidases
gene_1962	[K] COG1609 Transcriptional regulators
gene_1963	[O] COG0691 tmRNA-binding protein
gene_1965	[K] COG0557 Exoribonuclease R
gene_1966	[R] COG1647 Esterase/lipase
gene_1967	[U] COG1314 Preprotein translocase subunit SecG
gene_1969	[P] COG0038 Chloride channel protein EriC
gene_1971	[P] COG0038 Chloride channel protein EriC
gene_1973	[GEPR] COG0477 Permeases of the major facilitator superfamily
gene_1974	[C] COG0039 Malate/lactate dehydrogenases
gene_1975	[C] COG0039 Malate/lactate dehydrogenases
gene_1976	[J] COG0193 Peptidyl-tRNA hydrolase
gene_1979	[LK] COG1197 Transcription-repair coupling factor (superfamily II helicase)
gene_1980	[R] COG2244 Membrane protein involved in the export of O-antigen and teichoic acid
gene_1981	[J] COG1188 Ribosome-associated heat shock protein implicated in the recycling of the 50S subunit (S4 paralog)
gene_1982	[D] COG2919 Septum formation initiator
gene_1983	[S] COG3589 Uncharacterized conserved protein
gene_1984	NULL
gene_1985	[G] COG1455 Phosphotransferase system cellobiose-specific component IIC
gene_1986	[G] COG1455 Phosphotransferase system cellobiose-specific component IIC
gene_1987	[K] COG1609 Transcriptional regulators
gene_1989	[G] COG1440 Phosphotransferase system cellobiose-specific component IIB
gene_1990	[G] COG1447 Phosphotransferase system cellobiose-specific component IIA
gene_1991	[G] COG1447 Phosphotransferase system cellobiose-specific component IIA
gene_1992	[J] COG1670 Acetyltransferases, including N-acetylases of ribosomal proteins
gene_1993	[LR] COG0494 NTP pyrophosphohydrolases including oxidative damage repair enzymes
gene_1994	NULL
gene_1995	[S] COG4836 Predicted membrane protein
gene_1996	[D] COG1077 Actin-like ATPase involved in cell morphogenesis
gene_1998	[S] COG0759 Uncharacterized conserved protein
gene_2000	[D] COG0772 Bacterial cell division membrane protein
gene_2001	[E] COG0509 Glycine cleavage system H protein (lipoate-binding)
gene_2003	[E] COG0624 Acetylornithine deacetylase/Succinyl-diaminopimelate desuccinylase and related deacylases
gene_2004	[P] COG1464 ABC-type metal ion transport system, periplasmic component/surface antigen
gene_2010	[EJ] COG0252 L-asparaginase/archaeal Glu-tRNAGln amidotransferase subunit D
gene_2011	[EJ] COG0252 L-asparaginase/archaeal Glu-tRNAGln amidotransferase subunit D
gene_2013	[I] COG3884 Acyl-ACP thioesterase
gene_2014	[R] COG0313 Predicted methyltransferases
gene_2015	[S] COG4467 Uncharacterized protein conserved in bacteria
gene_2016	[L] COG0470 ATPase involved in DNA replication
gene_2017	[S] COG3870 Uncharacterized protein conserved in bacteria
gene_2018	[F] COG0125 Thymidylate kinase
gene_2019	[K] COG1278 Cold shock proteins
gene_2021	[KR] COG0454 Histone acetyltransferase HPA2 and related acetyltransferases
gene_2022	[NU] COG1705 Muramidase (flagellum-specific)
gene_2023	[F] COG0503 Adenine/guanine phosphoribosyltransferases and related PRPP-binding proteins
gene_2025	[F] COG2233 Xanthine/uracil permeases
gene_2026	[F] COG2233 Xanthine/uracil permeases
gene_2027	[F] COG0026 Phosphoribosylaminoimidazole carboxylase (NCAIR synthetase)
gene_2028	[F] COG0015 Adenylosuccinate lyase
gene_2029	[E] COG0833 Amino acid transporters
gene_2030	[E] COG0833 Amino acid transporters
gene_2031	[E] COG0833 Amino acid transporters
gene_2032	[E] COG0833 Amino acid transporters
gene_2033	NULL
gene_2035	[J] COG0172 Seryl-tRNA synthetase
gene_2038	[Q] COG3527 Alpha-acetolactate decarboxylase
gene_2040	[EH] COG0028 Thiamine pyrophosphate-requiring enzymes [acetolactate synthase, pyruvate dehydrogenase (cytochrome), glyoxylate carboligase, phosphonopyruvate decarboxylase]
gene_2043	[J] COG1670 Acetyltransferases, including N-acetylases of ribosomal proteins
gene_2044	NULL
gene_2045	[G] COG3715 Phosphotransferase system, mannose/fructose/N-acetylgalactosamine-specific component IIC
gene_2046	[G] COG3716 Phosphotransferase system, mannose/fructose/N-acetylgalactosamine-specific component IID
gene_2048	NULL
gene_2049	[L] COG4644 Transposase and inactivated derivatives, TnpA family
gene_2050	[L] COG1961 Site-specific recombinases, DNA invertase Pin homologs
gene_2051	[P] COG0003 Oxyanion-translocating ATPase
gene_2052	[P] COG0003 Oxyanion-translocating ATPase
gene_2053	[P] COG1055 Na+/H+ antiporter NhaD and related arsenite permeases
gene_2054	NULL
gene_2058	NULL
gene_2060	NULL
gene_2062	[L] COG3547 Transposase and inactivated derivatives
gene_2063	[L] COG3547 Transposase and inactivated derivatives
gene_2066	[K] COG1309 Transcriptional regulator
gene_2074	[P] COG0735 Fe2+/Zn2+ uptake regulation proteins
gene_2075	[M] COG1368 Phosphoglycerol transferase and related proteins, alkaline phosphatase superfamily
gene_2077	[S] COG4703 Uncharacterized protein conserved in bacteria
gene_2078	[E] COG0436 Aspartate/tyrosine/aromatic aminotransferase
gene_2079	[L] COG0593 ATPase involved in DNA replication initiation
gene_2080	[L] COG0592 DNA polymerase sliding clamp subunit (PCNA homolog)
gene_2082	[S] COG2501 Uncharacterized conserved protein
gene_2083	[L] COG1195 Recombinational DNA repair ATPase (RecF pathway)
gene_2084	[G] COG1299 Phosphotransferase system, fructose-specific IIC component
gene_2085	[G] COG1105 Fructose-1-phosphate kinase and related fructose-6-phosphate kinase (PfkB)
gene_2086	[K] COG1737 Transcriptional regulators
gene_2087	[K] COG1737 Transcriptional regulators
gene_2088	[C] COG0554 Glycerol kinase
gene_2089	[C] COG0554 Glycerol kinase
gene_2090	[M] COG2148 Sugar transferases involved in lipopolysaccharide synthesis
gene_2091	[M] COG2148 Sugar transferases involved in lipopolysaccharide synthesis
gene_2093	[M] COG0438 Glycosyltransferase
gene_2094	[R] COG2244 Membrane protein involved in the export of O-antigen and teichoic acid
gene_2100	[D] COG1192 ATPases involved in chromosome partitioning
gene_2102	NULL
gene_2103	[L] COG3316 Transposase and inactivated derivatives
gene_2104	[L] COG3316 Transposase and inactivated derivatives
gene_2105	[L] COG3316 Transposase and inactivated derivatives
gene_2107	NULL
gene_2108	[U] COG3843 Type IV secretory pathway, VirD2 components (relaxase)
gene_2109	NULL
gene_2110	[EH] COG0028 Thiamine pyrophosphate-requiring enzymes [acetolactate synthase, pyruvate dehydrogenase (cytochrome), glyoxylate carboligase, phosphonopyruvate decarboxylase]
gene_2111	[IR] COG1597 Sphingosine kinase and enzymes related to eukaryotic diacylglycerol kinase
gene_2112	[S] COG2246 Predicted membrane protein
gene_2113	[P] COG0474 Cation transport ATPase
gene_2114	NULL
gene_2117	[P] COG0474 Cation transport ATPase
gene_2123	NULL
gene_2124	NULL
gene_2136	[R] COG0431 Predicted flavoprotein
gene_2137	NULL
gene_2140	[L] COG2826 Transposase and inactivated derivatives, IS30 family
gene_2141	[V] COG1680 Beta-lactamase class C and other penicillin binding proteins
gene_2142	[R] COG2514 Predicted ring-cleavage extradiol dioxygenase
gene_2143	[R] COG0655 Multimeric flavodoxin WrbA
gene_2144	[M] COG0463 Glycosyltransferases involved in cell wall biogenesis
gene_2146	[S] COG4129 Predicted membrane protein
gene_2152	[K] COG1309 Transcriptional regulator
gene_2153	[V] COG0842 ABC-type multidrug transport system, permease component
gene_2154	[V] COG1131 ABC-type multidrug transport system, ATPase component
gene_2155	[J] COG0230 Ribosomal protein L34
gene_2156	[J] COG0594 RNase P protein component
gene_2157	[U] COG0706 Preprotein translocase subunit YidC
gene_2158	[U] COG0706 Preprotein translocase subunit YidC
gene_2159	[R] COG1847 Predicted RNA-binding protein
gene_2160	[E] COG1921 Selenocysteine synthase [seryl-tRNASer selenium transferase]
gene_2161	NULL
gene_2163	[L] COG2826 Transposase and inactivated derivatives, IS30 family
gene_2164	[S] COG3237 Uncharacterized protein conserved in bacteria
gene_2165	[K] COG2207 AraC-type DNA-binding domain-containing proteins
gene_2166	[F] COG2169 Adenosine deaminase
gene_2173	[R] COG3964 Predicted amidohydrolase
gene_2174	[O] COG0071 Molecular chaperone (small heat shock protein)
gene_2176	[J] COG0360 Ribosomal protein S6
gene_2177	[L] COG0629 Single-stranded DNA-binding protein
gene_2178	[J] COG0360 Ribosomal protein S6
gene_2179	[J] COG0360 Ribosomal protein S6
gene_2180	[M] COG1088 dTDP-D-glucose 4,6-dehydratase
gene_2181	[M] COG1088 dTDP-D-glucose 4,6-dehydratase
gene_2183	[R] COG3641 Predicted membrane protein, putative toxin regulator
gene_2184	[R] COG3641 Predicted membrane protein, putative toxin regulator
gene_2185	[G] COG0588 Phosphoglycerate mutase 1
gene_2186	[L] COG5527 Protein involved in initiation of plasmid replication
gene_2187	[L] COG5527 Protein involved in initiation of plasmid replication
gene_2191	[E] COG1125 ABC-type proline/glycine betaine transport systems, ATPase components
gene_2192	[E] COG1125 ABC-type proline/glycine betaine transport systems, ATPase components
gene_2193	[C] COG1249 Pyruvate/2-oxoglutarate dehydrogenase complex, dihydrolipoamide dehydrogenase (E3) component, and related enzymes
gene_2195	[M] COG3764 Sortase (surface protein transpeptidase)
gene_2197	[L] COG0353 Recombinational DNA repair protein (RecF pathway)
gene_2198	[S] COG0718 Uncharacterized protein conserved in bacteria
gene_2199	[L] COG2812 DNA polymerase III, gamma/tau subunits
gene_2201	[FJ] COG0590 Cytosine/adenosine deaminases
gene_2203	[J] COG2890 Methylase of polypeptide chain release factors
gene_2204	[S] COG2898 Uncharacterized conserved protein
gene_2205	[S] COG0392 Predicted integral membrane protein
gene_2206	[S] COG0392 Predicted integral membrane protein
gene_2208	[K] COG1609 Transcriptional regulators
gene_2209	[O] COG1404 Subtilisin-like serine proteases
gene_2210	[O] COG0760 Parvulin-like peptidyl-prolyl isomerase
gene_2211	[J] COG0222 Ribosomal protein L7/L12
gene_2212	[J] COG0244 Ribosomal protein L10
gene_2213	[GEPR] COG0477 Permeases of the major facilitator superfamily
gene_2214	[GEPR] COG0477 Permeases of the major facilitator superfamily
gene_2218	[GEPR] COG0477 Permeases of the major facilitator superfamily
gene_2219	[GEPR] COG0477 Permeases of the major facilitator superfamily
gene_2220	[C] COG1012 NAD-dependent aldehyde dehydrogenases
gene_2221	[J] COG0081 Ribosomal protein L1
gene_2222	[J] COG0080 Ribosomal protein L11
gene_2224	[P] COG0474 Cation transport ATPase
gene_2225	[P] COG2217 Cation transport ATPase
gene_2226	[J] COG0154 Asp-tRNAAsn/Glu-tRNAGln amidotransferase A subunit and related amidases
gene_2227	[J] COG0154 Asp-tRNAAsn/Glu-tRNAGln amidotransferase A subunit and related amidases
gene_2228	[S] COG5646 Uncharacterized conserved protein
gene_2229	[S] COG5646 Uncharacterized conserved protein
gene_2230	[S] COG2096 Uncharacterized conserved protein
gene_2232	NULL
gene_2233	NULL
gene_2236	[L] COG1372 Intein/homing endonuclease
gene_2237	[F] COG3613 Nucleoside 2-deoxyribosyltransferase
gene_2238	[R] COG4814 Uncharacterized protein with an alpha/beta hydrolase fold
gene_2239	[K] COG0250 Transcription antiterminator
gene_2240	[U] COG0690 Preprotein translocase subunit SecE
gene_2241	[H] COG1575 1,4-dihydroxy-2-naphthoate octaprenyltransferase
gene_2244	[H] COG1575 1,4-dihydroxy-2-naphthoate octaprenyltransferase
gene_2245	[H] COG1575 1,4-dihydroxy-2-naphthoate octaprenyltransferase
gene_2246	[H] COG1477 Membrane-associated lipoprotein involved in thiamine biosynthesis
gene_2247	[S] COG4939 Major membrane immunogen, membrane-anchored lipoprotein
gene_2248	[S] COG4939 Major membrane immunogen, membrane-anchored lipoprotein
gene_2249	[C] COG1252 NADH dehydrogenase, FAD-containing subunit
gene_2250	[C] COG1252 NADH dehydrogenase, FAD-containing subunit
gene_2251	[S] COG5341 Uncharacterized protein conserved in bacteria
gene_2252	[S] COG5341 Uncharacterized protein conserved in bacteria
gene_2253	[S] COG4769 Predicted membrane protein
gene_2254	[H] COG0142 Geranylgeranyl pyrophosphate synthase
gene_2255	[V] COG1131 ABC-type multidrug transport system, ATPase component
gene_2258	[K] COG0583 Transcriptional regulator
gene_2259	[S] COG1917 Uncharacterized conserved protein, contains double-stranded beta-helix domain
gene_2260	[S] COG0599 Uncharacterized homolog of gamma-carboxymuconolactone decarboxylase subunit
gene_2261	[MG] COG0702 Predicted nucleoside-diphosphate-sugar epimerases
gene_2262	[K] COG0640 Predicted transcriptional regulators
gene_2263	NULL
gene_2268	[KR] COG0454 Histone acetyltransferase HPA2 and related acetyltransferases
gene_2269	[KR] COG0454 Histone acetyltransferase HPA2 and related acetyltransferases
gene_2270	[R] COG0456 Acetyltransferases
gene_2271	[P] COG1178 ABC-type Fe3+ transport system, permease component
gene_2272	[P] COG1178 ABC-type Fe3+ transport system, permease component
gene_2273	[S] COG1307 Uncharacterized protein conserved in bacteria
gene_2274	[TK] COG2197 Response regulator containing a CheY-like receiver domain and an HTH DNA-binding domain
gene_2275	[T] COG4585 Signal transduction histidine kinase
gene_2276	[V] COG0842 ABC-type multidrug transport system, permease component
gene_2278	[V] COG1131 ABC-type multidrug transport system, ATPase component
gene_2282	[K] COG0789 Predicted transcriptional regulators
gene_2293	[K] COG2183 Transcriptional accessory protein
gene_2294	NULL
gene_2303	[D] COG1674 DNA segregation ATPase FtsK/SpoIIIE and related proteins
gene_2305	[L] COG0582 Integrase
gene_2307	[J] COG0522 Ribosomal protein S4 and related proteins
gene_2308	[T] COG1956 GAF domain-containing protein
gene_2309	[D] COG4477 Negative regulator of septation ring formation
gene_2310	[E] COG1104 Cysteine sulfinate desulfinase/cysteine desulfurase and related enzymes
gene_2311	[H] COG0301 Thiamine biosynthesis ATP pyrophosphatase
gene_2313	[R] COG2344 AT-rich DNA-binding protein
gene_2315	[J] COG0525 Valyl-tRNA synthetase
gene_2317	[H] COG0285 Folylpolyglutamate synthase
gene_2318	[R] COG0637 Predicted phosphatase/phosphohexomutase
gene_2319	[L] COG2003 DNA repair proteins
gene_2321	[D] COG1077 Actin-like ATPase involved in cell morphogenesis
gene_2322	[M] COG1792 Cell shape-determining protein
gene_2323	[M] COG2891 Cell shape-determining protein
gene_2324	[D] COG0850 Septum formation inhibitor
gene_2325	[D] COG2894 Septum formation inhibitor-activating ATPase
gene_2327	[E] COG0765 ABC-type amino acid transport system, permease component
gene_2328	[E] COG1126 ABC-type polar amino acid transport system, ATPase component
gene_2331	[ET] COG0834 ABC-type amino acid transport/signal transduction systems, periplasmic component/domain
gene_2332	[ET] COG0834 ABC-type amino acid transport/signal transduction systems, periplasmic component/domain
gene_2333	[I] COG1502 Phosphatidylserine/phosphatidylglycerophosphate/cardiolipin synthases and related enzymes
gene_2338	[S] COG2001 Uncharacterized protein conserved in bacteria
gene_2339	[M] COG0275 Predicted S-adenosylmethionine-dependent methyltransferase involved in cell envelope biogenesis
gene_2341	[M] COG0768 Cell division protein FtsI/penicillin-binding protein 2
gene_2342	[M] COG0472 UDP-N-acetylmuramyl pentapeptide phosphotransferase/UDP-N-acetylglucosamine-1-phosphate transferase
gene_2343	[M] COG0472 UDP-N-acetylmuramyl pentapeptide phosphotransferase/UDP-N-acetylglucosamine-1-phosphate transferase
gene_2344	[M] COG0771 UDP-N-acetylmuramoylalanine-D-glutamate ligase
gene_2345	[M] COG0707 UDP-N-acetylglucosamine:LPS N-acetylglucosamine transferase
gene_2347	[M] COG1589 Cell division septal protein
gene_2348	[D] COG0849 Actin-like ATPase involved in cell division
gene_2349	[D] COG0206 Cell division GTPase
gene_2350	[S] COG1799 Uncharacterized protein conserved in bacteria
gene_2351	[S] COG2302 Uncharacterized conserved protein, contains S4-like domain
gene_2352	[D] COG3599 Cell division initiation protein
gene_2355	[J] COG0060 Isoleucyl-tRNA synthetase
gene_2356	[K] COG1278 Cold shock proteins
gene_2357	[K] COG1278 Cold shock proteins
gene_2359	[P] COG0226 ABC-type phosphate transport system, periplasmic component
gene_2360	[GEPR] COG0477 Permeases of the major facilitator superfamily
gene_2361	[GEPR] COG0477 Permeases of the major facilitator superfamily
gene_2362	[P] COG3853 Uncharacterized protein involved in tellurite resistance
gene_2363	[R] COG4915 5-bromo-4-chloroindolyl phosphate hydrolysis protein
gene_2364	[LR] COG0494 NTP pyrophosphohydrolases including oxidative damage repair enzymes
gene_2367	[F] COG0775 Nucleoside phosphorylase
gene_2368	[E] COG1104 Cysteine sulfinate desulfinase/cysteine desulfurase and related enzymes
gene_2369	[E] COG1104 Cysteine sulfinate desulfinase/cysteine desulfurase and related enzymes
gene_2370	NULL
gene_2371	[L] COG0178 Excinuclease ATPase subunit
gene_2372	[L] COG0178 Excinuclease ATPase subunit
gene_2373	[J] COG0482 Predicted tRNA(5-methylaminomethyl-2-thiouridylate) methyltransferase, contains the PP-loop ATPase domain
gene_2375	[GT] COG1762 Phosphotransferase system mannitol/fructose-specific IIA domain (Ntr-type)
gene_2376	[C] COG1053 Succinate dehydrogenase/fumarate reductase, flavoprotein subunit
gene_2381	[V] COG1131 ABC-type multidrug transport system, ATPase component
gene_2392	[K] COG1846 Transcriptional regulators
gene_2394	[GEPR] COG0477 Permeases of the major facilitator superfamily
gene_2395	[M] COG0768 Cell division protein FtsI/penicillin-binding protein 2
gene_2396	[D] COG2161 Antitoxin of toxin-antitoxin stability system
gene_2397	[G] COG0524 Sugar kinases, ribokinase family
gene_2398	[G] COG1879 ABC-type sugar transport system, periplasmic component
gene_2400	[G] COG1172 Ribose/xylose/arabinose/galactoside ABC-type transport systems, permease components
gene_2401	[G] COG1129 ABC-type sugar transport system, ATPase component
gene_2402	[G] COG1869 ABC-type ribose transport system, auxiliary component
gene_2403	NULL
gene_2406	[E] COG0531 Amino acid transporters
gene_2407	[E] COG0531 Amino acid transporters
gene_2410	[H] COG0351 Hydroxymethylpyrimidine/phosphomethylpyrimidine kinase
gene_2411	[H] COG0352 Thiamine monophosphate synthase
gene_2412	[H] COG2145 Hydroxyethylthiazole kinase, sugar kinase family
gene_2413	[S] COG4732 Predicted membrane protein
gene_2414	[K] COG0819 Putative transcription activator
gene_2415	NULL
gene_2416	[E] COG3842 ABC-type spermidine/putrescine transport systems, ATPase components
gene_2417	[S] COG4721 Predicted membrane protein
gene_2419	[J] COG0016 Phenylalanyl-tRNA synthetase alpha subunit
gene_2420	[R] COG0073 EMAP domain
gene_2421	[R] COG1559 Predicted periplasmic solute-binding protein
gene_2422	[F] COG0572 Uridine kinase
gene_2423	[K] COG0782 Transcription elongation factor
gene_2424	[S] COG4758 Predicted membrane protein
gene_2425	[T] COG4585 Signal transduction histidine kinase
gene_2426	[TK] COG2197 Response regulator containing a CheY-like receiver domain and an HTH DNA-binding domain
gene_2427	[S] COG4841 Uncharacterized protein conserved in bacteria
gene_2430	[S] COG4485 Predicted membrane protein
gene_2431	[M] COG0768 Cell division protein FtsI/penicillin-binding protein 2
gene_2433	[R] COG0705 Uncharacterized membrane protein (homolog of Drosophila rhomboid)
gene_2434	[S] COG4483 Uncharacterized protein conserved in bacteria
gene_2435	[KG] COG1940 Transcriptional regulator/sugar kinase
gene_2436	[P] COG0607 Rhodanese-related sulfurtransferase
gene_2437	NULL
gene_2438	[J] COG0324 tRNA delta(2)-isopentenylpyrophosphate transferase
gene_2439	[J] COG0324 tRNA delta(2)-isopentenylpyrophosphate transferase
gene_2440	[P] COG4100 Cystathionine beta-lyase family protein involved in aluminum resistance
gene_2441	[E] COG1982 Arginine/lysine/ornithine decarboxylases
gene_2444	[E] COG1982 Arginine/lysine/ornithine decarboxylases
gene_2445	[K] COG0789 Predicted transcriptional regulators
gene_2446	[E] COG0174 Glutamine synthetase
gene_2447	NULL
gene_2453	[J] COG0261 Ribosomal protein L21
gene_2454	[J] COG2868 Predicted ribosomal protein
gene_2455	[J] COG0211 Ribosomal protein L27
gene_2456	[E] COG0006 Xaa-Pro aminopeptidase
gene_2457	[L] COG0582 Integrase
gene_2458	[J] COG1206 NAD(FAD)-utilizing enzyme possibly involved in translation
gene_2459	[L] COG0551 Zn-finger domain associated with topoisomerase type I
gene_2461	[LU] COG0758 Predicted Rossmann fold nucleotide-binding protein involved in DNA uptake
gene_2462	[L] COG0164 Ribonuclease HII
gene_2463	[R] COG1161 Predicted GTPases
gene_2466	[M] COG0793 Periplasmic protease
gene_2468	[S] COG4479 Uncharacterized protein conserved in bacteria
gene_2469	[O] COG0225 Peptide methionine sulfoxide reductase
gene_2470	[S] COG4698 Uncharacterized protein conserved in bacteria
gene_2471	[E] COG2755 Lysophospholipase L1 and related esterases
gene_2472	[S] COG1307 Uncharacterized protein conserved in bacteria
gene_2473	[H] COG0262 Dihydrofolate reductase
gene_2474	[F] COG0207 Thymidylate synthase
gene_2475	[R] COG0488 ATPase components of ABC transporters with duplicated ATPase domains
gene_2477	[J] COG0617 tRNA nucleotidyltransferase/poly(A) polymerase
gene_2478	[S] COG1284 Uncharacterized conserved protein
gene_2479	[R] COG0457 FOG: TPR repeat
gene_2480	[L] COG0776 Bacterial nucleoid DNA-binding protein
gene_2482	[R] COG1160 Predicted GTPases
gene_2483	[J] COG0539 Ribosomal protein S1
gene_2484	[F] COG0283 Cytidylate kinase
gene_2486	[L] COG0514 Superfamily II DNA helicase
gene_2488	[C] COG1141 Ferredoxin
gene_2489	[S] COG3601 Predicted membrane protein
gene_2490	[J] COG1187 16S rRNA uridine-516 pseudouridylate synthase and related pseudouridylate synthases
gene_2491	[J] COG1187 16S rRNA uridine-516 pseudouridylate synthase and related pseudouridylate synthases
gene_2493	[K] COG1386 Predicted transcriptional regulator containing the HTH domain
gene_2494	[S] COG1354 Uncharacterized conserved protein
gene_2495	NULL
gene_2496	[L] COG0582 Integrase
gene_2497	[S] COG2996 Uncharacterized protein conserved in bacteria
gene_2499	[S] COG2707 Predicted membrane protein
gene_2500	[G] COG0469 Pyruvate kinase
gene_2501	[G] COG0205 6-phosphofructokinase
gene_2502	[L] COG0587 DNA polymerase III, alpha subunit
gene_2505	[F] COG0737 5'-nucleotidase/2',3'-cyclic phosphodiesterase and related esterases
gene_2506	NULL
gene_2507	[J] COG0333 Ribosomal protein L32
gene_2508	[O] COG0542 ATPases with chaperone activity, ATP-binding subunit
gene_2511	[R] COG0300 Short-chain dehydrogenases of various substrate specificities
gene_2512	[R] COG1234 Metal-dependent hydrolases of the beta-lactamase superfamily III
gene_2513	[I] COG1835 Predicted acyltransferases
gene_2514	[R] COG0536 Predicted GTPase
gene_2515	[KG] COG1349 Transcriptional regulators of sugar metabolism
gene_2516	[G] COG1105 Fructose-1-phosphate kinase and related fructose-6-phosphate kinase (PfkB)
gene_2517	[GT] COG1762 Phosphotransferase system mannitol/fructose-specific IIA domain (Ntr-type)
gene_2521	[V] COG0577 ABC-type antimicrobial peptide transport system, permease component
gene_2522	NULL
gene_2523	[T] COG0642 Signal transduction histidine kinase
gene_2524	[TK] COG0745 Response regulators consisting of a CheY-like receiver domain and a winged-helix DNA-binding domain
gene_2525	[G] COG1109 Phosphomannomutase
gene_2526	[O] COG0492 Thioredoxin reductase
gene_2527	[C] COG0240 Glycerol-3-phosphate dehydrogenase
gene_2528	[M] COG0682 Prolipoprotein diacylglyceryltransferase
gene_2529	[M] COG0682 Prolipoprotein diacylglyceryltransferase
gene_2530	[T] COG1493 Serine kinase of the HPr protein, regulates carbohydrate metabolism
gene_2531	[T] COG1493 Serine kinase of the HPr protein, regulates carbohydrate metabolism
gene_2532	[S] COG1950 Predicted membrane protein
gene_2533	[S] COG1950 Predicted membrane protein
gene_2536	[S] COG3595 Uncharacterized conserved protein
gene_2539	[P] COG0704 Phosphate uptake regulator
gene_2540	[P] COG1117 ABC-type phosphate transport system, ATPase component
gene_2541	[P] COG1117 ABC-type phosphate transport system, ATPase component
gene_2542	[P] COG0581 ABC-type phosphate transport system, permease component
gene_2543	[P] COG0581 ABC-type phosphate transport system, permease component
gene_2544	[P] COG0573 ABC-type phosphate transport system, permease component
gene_2545	[P] COG0226 ABC-type phosphate transport system, periplasmic component
gene_2546	[T] COG0642 Signal transduction histidine kinase
gene_2547	[TK] COG0745 Response regulators consisting of a CheY-like receiver domain and a winged-helix DNA-binding domain
gene_2548	[TK] COG0745 Response regulators consisting of a CheY-like receiver domain and a winged-helix DNA-binding domain
gene_2549	[O] COG0265 Trypsin-like serine proteases, typically periplasmic, contain C-terminal PDZ domain
gene_2550	[D] COG2177 Cell division protein
gene_2551	[D] COG2884 Predicted ATPase involved in cell division
gene_2552	[J] COG1186 Protein chain release factor B
gene_2553	[U] COG0653 Preprotein translocase subunit SecA (ATPase, RNA helicase)
gene_2554	[J] COG1544 Ribosome-associated protein Y (PSrp-1)
gene_2555	[R] COG1040 Predicted amidophosphoribosyltransferases
gene_2556	[L] COG4098 Superfamily II DNA/RNA helicase required for DNA uptake (late competence protein)
gene_2557	[L] COG4098 Superfamily II DNA/RNA helicase required for DNA uptake (late competence protein)
gene_2559	[S] COG1739 Uncharacterized conserved protein
gene_2560	[R] COG1418 Predicted HD superfamily hydrolase
gene_2561	[L] COG0468 RecA/RadA recombinase
gene_2562	[R] COG1058 Predicted nucleotide-utilizing enzyme related to molybdopterin-biosynthesis enzyme MoeA
gene_2563	[I] COG0558 Phosphatidylglycerophosphate synthase
gene_2565	[S] COG1426 Uncharacterized protein conserved in bacteria
gene_2566	[IQR] COG1028 Dehydrogenases with different specificities (related to short-chain alcohol dehydrogenases)
gene_2567	[R] COG0612 Predicted Zn-dependent peptidases
gene_2568	[R] COG0612 Predicted Zn-dependent peptidases
gene_2570	[D] COG1674 DNA segregation ATPase FtsK/SpoIIIE and related proteins
gene_2573	[S] COG4835 Uncharacterized protein conserved in bacteria
gene_2574	[J] COG0219 Predicted rRNA methylase (SpoU class)
gene_2576	[QR] COG0500 SAM-dependent methyltransferases
gene_2577	[P] COG0598 Mg2+ and Co2+ transporters
gene_2579	[F] COG0516 IMP dehydrogenase/GMP reductase
gene_2580	[J] COG0199 Ribosomal protein S14
gene_2581	[G] COG3731 Phosphotransferase system sorbitol-specific component IIA
gene_2582	[G] COG2706 3-carboxymuconate cyclase
gene_2583	[V] COG1968 Uncharacterized bacitracin resistance protein
gene_2584	[P] COG3142 Uncharacterized protein involved in copper resistance
gene_2585	[H] COG1477 Membrane-associated lipoprotein involved in thiamine biosynthesis
gene_2587	[J] COG0564 Pseudouridylate synthases, 23S RNA-specific
gene_2588	[G] COG0061 Predicted sugar kinase
gene_2589	[S] COG2357 Uncharacterized protein conserved in bacteria
gene_2590	[S] COG4116 Uncharacterized protein conserved in bacteria
gene_2594	[S] COG2848 Uncharacterized conserved protein
gene_2596	[T] COG3830 ACT domain-containing protein
gene_2597	[R] COG1409 Predicted phosphohydrolases
gene_2598	[E] COG1168 Bifunctional PLP-dependent enzyme with beta-cystathionase and maltose regulon repressor activities
gene_2599	[L] COG0468 RecA/RadA recombinase
gene_2600	[E] COG0308 Aminopeptidase N
gene_2601	[E] COG0308 Aminopeptidase N
gene_2602	[E] COG0308 Aminopeptidase N
gene_2605	[O] COG1404 Subtilisin-like serine proteases
gene_2608	[O] COG1404 Subtilisin-like serine proteases
gene_2610	[T] COG0642 Signal transduction histidine kinase
gene_2611	[TK] COG0745 Response regulators consisting of a CheY-like receiver domain and a winged-helix DNA-binding domain
gene_2612	[TK] COG0745 Response regulators consisting of a CheY-like receiver domain and a winged-helix DNA-binding domain
gene_2618	[V] COG1131 ABC-type multidrug transport system, ATPase component
gene_2626	NULL
gene_2627	[G] COG3715 Phosphotransferase system, mannose/fructose/N-acetylgalactosamine-specific component IIC
gene_2628	[G] COG3715 Phosphotransferase system, mannose/fructose/N-acetylgalactosamine-specific component IIC
gene_2630	[G] COG3716 Phosphotransferase system, mannose/fructose/N-acetylgalactosamine-specific component IID
gene_2631	[G] COG3444 Phosphotransferase system, mannose/fructose/N-acetylgalactosamine-specific component IIB
gene_2633	[K] COG1737 Transcriptional regulators
gene_2634	[R] COG2103 Predicted sugar phosphate isomerase
gene_2636	[V] COG1680 Beta-lactamase class C and other penicillin binding proteins
gene_2637	[MR] COG4948 L-alanine-DL-glutamate epimerase and related enzymes of enolase superfamily
gene_2638	[V] COG2367 Beta-lactamase class A
gene_2639	[F] COG1051 ADP-ribose pyrophosphatase
gene_2640	[Q] COG1335 Amidases related to nicotinamidase
gene_2641	[H] COG1488 Nicotinic acid phosphoribosyltransferase
gene_2642	[G] COG3839 ABC-type sugar transport systems, ATPase components
gene_2643	[G] COG1175 ABC-type sugar transport systems, permease components
gene_2645	[G] COG1175 ABC-type sugar transport systems, permease components
gene_2647	[G] COG0395 ABC-type sugar transport system, permease component
gene_2648	[G] COG0395 ABC-type sugar transport system, permease component
gene_2649	[G] COG1653 ABC-type sugar transport system, periplasmic component
gene_2650	[G] COG1653 ABC-type sugar transport system, periplasmic component
gene_2651	[T] COG0394 Protein-tyrosine-phosphatase
gene_2652	[C] COG0584 Glycerophosphoryl diester phosphodiesterase
gene_2664	[Q] COG1335 Amidases related to nicotinamidase
gene_2665	[KR] COG0454 Histone acetyltransferase HPA2 and related acetyltransferases
gene_2669	[GEPR] COG0477 Permeases of the major facilitator superfamily
gene_2671	[KR] COG0454 Histone acetyltransferase HPA2 and related acetyltransferases
gene_2673	[G] COG3669 Alpha-L-fucosidase
gene_2674	[GEPR] COG0477 Permeases of the major facilitator superfamily
gene_2676	[E] COG0436 Aspartate/tyrosine/aromatic aminotransferase
gene_2678	[K] COG2186 Transcriptional regulators
gene_2679	[E] COG0624 Acetylornithine deacetylase/Succinyl-diaminopimelate desuccinylase and related deacylases
gene_2680	[E] COG1446 Asparaginase
gene_2683	[KG] COG1940 Transcriptional regulator/sugar kinase
gene_2684	[GT] COG1762 Phosphotransferase system mannitol/fructose-specific IIA domain (Ntr-type)
gene_2685	[G] COG1023 Predicted 6-phosphogluconate dehydrogenase
gene_2687	[GT] COG1762 Phosphotransferase system mannitol/fructose-specific IIA domain (Ntr-type)
gene_2688	[G] COG1445 Phosphotransferase system fructose-specific component IIB
gene_2690	[G] COG1299 Phosphotransferase system, fructose-specific IIC component
gene_2691	[R] COG2220 Predicted Zn-dependent hydrolases of the beta-lactamase fold
gene_2692	[GT] COG1762 Phosphotransferase system mannitol/fructose-specific IIA domain (Ntr-type)
gene_2693	[R] COG2220 Predicted Zn-dependent hydrolases of the beta-lactamase fold
gene_2694	[S] COG3037 Uncharacterized protein conserved in bacteria
gene_2697	[G] COG0269 3-hexulose-6-phosphate synthase and related proteins
gene_2698	[KG] COG1349 Transcriptional regulators of sugar metabolism
gene_2700	[G] COG3623 Putative L-xylulose-5-phosphate 3-epimerase
gene_2701	[G] COG3623 Putative L-xylulose-5-phosphate 3-epimerase
gene_2702	[R] COG0561 Predicted hydrolases of the HAD superfamily
gene_2703	[G] COG0235 Ribulose-5-phosphate 4-epimerase and related epimerases and aldolases
gene_2704	[IQR] COG1028 Dehydrogenases with different specificities (related to short-chain alcohol dehydrogenases)
gene_2705	[K] COG3711 Transcriptional antiterminator
gene_2706	[K] COG4578 Glucitol operon activator
gene_2707	[G] COG3730 Phosphotransferase system sorbitol-specific component IIC
gene_2708	[G] COG3732 Phosphotransferase system sorbitol-specific component IIBC
gene_2709	[G] COG3731 Phosphotransferase system sorbitol-specific component IIA
gene_2710	[G] COG0176 Transaldolase
gene_2712	[K] COG1609 Transcriptional regulators
gene_2713	[G] COG0524 Sugar kinases, ribokinase family
gene_2714	[F] COG1957 Inosine-uridine nucleoside N-ribohydrolase
gene_2715	[F] COG3613 Nucleoside 2-deoxyribosyltransferase
gene_2716	[S] COG0432 Uncharacterized conserved protein
gene_2717	NULL
gene_2718	[P] COG0619 ABC-type cobalt transport system, permease component CbiQ and related transporters
gene_2719	[P] COG1122 ABC-type cobalt transport system, ATPase component
gene_2720	[P] COG1122 ABC-type cobalt transport system, ATPase component
gene_2723	[S] COG0432 Uncharacterized conserved protein
gene_2724	[G] COG1015 Phosphopentomutase
gene_2725	[F] COG0813 Purine-nucleoside phosphorylase
gene_2727	[K] COG3711 Transcriptional antiterminator
gene_2728	NULL
gene_2729	NULL
gene_2732	NULL
gene_2733	NULL
gene_2734	NULL
gene_2735	[L] COG2255 Holliday junction resolvasome, helicase subunit
gene_2736	[L] COG0632 Holliday junction resolvasome, DNA-binding subunit
gene_2737	[S] COG0398 Uncharacterized conserved protein
gene_2738	[T] COG1854 LuxS protein involved in autoinducer AI2 synthesis
gene_2739	[E] COG0620 Methionine synthase II (cobalamin-independent)
gene_2742	[S] COG2323 Predicted membrane protein
gene_2743	[R] COG4814 Uncharacterized protein with an alpha/beta hydrolase fold
gene_2745	[R] COG0656 Aldo/keto reductases, related to diketogulonate reductase
gene_2748	[F] COG1780 Protein involved in ribonucleotide reduction
gene_2749	[R] COG1073 Hydrolases of the alpha/beta superfamily
gene_2750	[K] COG1846 Transcriptional regulators
gene_2752	[R] COG0546 Predicted phosphatases
gene_2753	[P] COG0475 Kef-type K+ transport systems, membrane components
gene_2754	[KR] COG0454 Histone acetyltransferase HPA2 and related acetyltransferases
gene_2756	[R] COG0596 Predicted hydrolases or acyltransferases (alpha/beta hydrolase superfamily)
gene_2758	[P] COG0474 Cation transport ATPase
gene_2759	[F] COG0105 Nucleoside diphosphate kinase
gene_2760	[IQR] COG1028 Dehydrogenases with different specificities (related to short-chain alcohol dehydrogenases)
gene_2762	[E] COG1164 Oligoendopeptidase F
gene_2763	[V] COG1132 ABC-type multidrug transport system, ATPase and permease components
gene_2767	[O] COG2077 Peroxiredoxin
gene_2768	[R] COG0679 Predicted permeases
gene_2769	[C] COG0281 Malic enzyme
gene_2774	[M] COG0463 Glycosyltransferases involved in cell wall biogenesis
gene_2776	[E] COG2171 Tetrahydrodipicolinate N-succinyltransferase
gene_2777	[M] COG0463 Glycosyltransferases involved in cell wall biogenesis
gene_2778	[M] COG0438 Glycosyltransferase
gene_2779	[M] COG0438 Glycosyltransferase
gene_2781	[D] COG0489 ATPases involved in chromosome partitioning
gene_2782	[M] COG3944 Capsular polysaccharide biosynthesis protein
gene_2783	[I] COG1835 Predicted acyltransferases
gene_2785	[S] COG4708 Predicted membrane protein
gene_2786	[IQR] COG1028 Dehydrogenases with different specificities (related to short-chain alcohol dehydrogenases)
gene_2787	NULL
gene_2788	NULL
gene_2789	[K] COG1396 Predicted transcriptional regulators
gene_2790	[G] COG0406 Fructose-2,6-bisphosphatase
gene_2791	[E] COG4608 ABC-type oligopeptide transport system, ATPase component
gene_2792	[EP] COG0444 ABC-type dipeptide/oligopeptide/nickel transport system, ATPase component
gene_2793	[EP] COG1173 ABC-type dipeptide/oligopeptide/nickel transport systems, permease components
gene_2794	[EP] COG0601 ABC-type dipeptide/oligopeptide/nickel transport systems, permease components
gene_2795	[E] COG4166 ABC-type oligopeptide transport system, periplasmic component
gene_2796	[GEPR] COG0477 Permeases of the major facilitator superfamily
gene_2797	[GEPR] COG0477 Permeases of the major facilitator superfamily
gene_2798	[GEPR] COG0477 Permeases of the major facilitator superfamily
gene_2800	[J] COG0231 Translation elongation factor P (EF-P)/translation initiation factor 5A (eIF-5A)
gene_2801	NULL
gene_2803	[G] COG1264 Phosphotransferase system IIB components
gene_2804	[G] COG1486 Alpha-galactosidases/6-phospho-beta-glucosidases, family 4 of glycosyl hydrolases
gene_2805	[G] COG1486 Alpha-galactosidases/6-phospho-beta-glucosidases, family 4 of glycosyl hydrolases
gene_2806	[TK] COG0745 Response regulators consisting of a CheY-like receiver domain and a winged-helix DNA-binding domain
gene_2807	[T] COG0642 Signal transduction histidine kinase
gene_2808	[T] COG0642 Signal transduction histidine kinase
gene_2810	[S] COG0586 Uncharacterized membrane-associated protein
gene_2812	[M] COG0463 Glycosyltransferases involved in cell wall biogenesis
gene_2813	[M] COG0463 Glycosyltransferases involved in cell wall biogenesis
gene_2814	NULL
gene_2815	[G] COG0120 Ribose 5-phosphate isomerase
gene_2816	[L] COG4912 Predicted DNA alkylation repair enzyme
gene_2817	[G] COG0524 Sugar kinases, ribokinase family
gene_2818	[G] COG0800 2-keto-3-deoxy-6-phosphogluconate aldolase
gene_2820	[IQR] COG1028 Dehydrogenases with different specificities (related to short-chain alcohol dehydrogenases)
gene_2821	[G] COG3717 5-keto 4-deoxyuronate isomerase
gene_2822	[G] COG3717 5-keto 4-deoxyuronate isomerase
gene_2823	[K] COG1414 Transcriptional regulator
gene_2825	NULL
gene_2826	[G] COG3444 Phosphotransferase system, mannose/fructose/N-acetylgalactosamine-specific component IIB
gene_2827	[G] COG3715 Phosphotransferase system, mannose/fructose/N-acetylgalactosamine-specific component IIC
gene_2829	[G] COG3716 Phosphotransferase system, mannose/fructose/N-acetylgalactosamine-specific component IID
gene_2830	[G] COG2893 Phosphotransferase system, mannose/fructose-specific component IIA
gene_2837	[E] COG2113 ABC-type proline/glycine betaine transport systems, periplasmic components
gene_2838	[E] COG4176 ABC-type proline/glycine betaine transport system, permease component
gene_2839	[E] COG4176 ABC-type proline/glycine betaine transport system, permease component
gene_2840	[E] COG4175 ABC-type proline/glycine betaine transport system, ATPase component
gene_2841	[R] COG1489 DNA-binding protein, stimulates sugar fermentation
gene_2844	[T] COG0589 Universal stress protein UspA and related nucleotide-binding proteins
gene_2845	[R] COG3919 Predicted ATP-grasp enzyme
gene_2846	[E] COG0083 Homoserine kinase
gene_2847	[E] COG0498 Threonine synthase
gene_2848	[E] COG0460 Homoserine dehydrogenase
gene_2850	[E] COG0527 Aspartokinases
gene_2851	[S] COG2268 Uncharacterized protein conserved in bacteria
gene_2852	NULL
gene_2854	[R] COG3641 Predicted membrane protein, putative toxin regulator
gene_2855	[HE] COG0111 Phosphoglycerate dehydrogenase and related dehydrogenases
gene_2856	[E] COG0436 Aspartate/tyrosine/aromatic aminotransferase
gene_2859	[S] COG2013 Uncharacterized conserved protein
gene_2863	[FGR] COG0537 Diadenosine tetraphosphate (Ap4A) hydrolase and other HIT family hydrolases
gene_2864	[E] COG0367 Asparagine synthase (glutamine-hydrolyzing)
gene_2866	[P] COG0475 Kef-type K+ transport systems, membrane components
gene_2867	[R] COG0596 Predicted hydrolases or acyltransferases (alpha/beta hydrolase superfamily)
gene_2868	NULL
gene_2869	[P] COG1914 Mn2+ and Fe2+ transporters of the NRAMP family
gene_2870	[H] COG0276 Protoheme ferro-lyase (ferrochelatase)
gene_2871	[G] COG0406 Fructose-2,6-bisphosphatase
gene_2873	[V] COG0577 ABC-type antimicrobial peptide transport system, permease component
gene_2874	[V] COG0577 ABC-type antimicrobial peptide transport system, permease component
gene_2875	[V] COG1136 ABC-type antimicrobial peptide transport system, ATPase component
gene_2876	[E] COG0531 Amino acid transporters
gene_2878	[E] COG0531 Amino acid transporters
gene_2881	[IR] COG1597 Sphingosine kinase and enzymes related to eukaryotic diacylglycerol kinase
gene_2882	[R] COG2262 GTPases
gene_2883	[G] COG0726 Predicted xylanase/chitin deacetylase
gene_2890	[S] COG0432 Uncharacterized conserved protein
gene_2891	[G] COG0149 Triosephosphate isomerase
gene_2892	[G] COG0191 Fructose/tagatose bisphosphate aldolase
gene_2893	[G] COG3414 Phosphotransferase system, galactitol-specific IIB component
gene_2895	[G] COG3775 Phosphotransferase system, galactitol-specific IIC component
gene_2896	[GT] COG1762 Phosphotransferase system mannitol/fructose-specific IIA domain (Ntr-type)
gene_2898	[K] COG3711 Transcriptional antiterminator
gene_2899	[S] COG1434 Uncharacterized conserved protein
gene_2900	[H] COG1995 Pyridoxal phosphate biosynthesis protein
gene_2901	[S] COG3395 Uncharacterized protein conserved in bacteria
gene_2903	NULL
gene_2904	[KT] COG3604 Transcriptional regulator containing GAF, AAA-type ATPase, and DNA binding domains
gene_2906	[M] COG0794 Predicted sugar phosphate isomerase involved in capsule formation
gene_2907	[GT] COG1762 Phosphotransferase system mannitol/fructose-specific IIA domain (Ntr-type)
gene_2908	[G] COG3414 Phosphotransferase system, galactitol-specific IIB component
gene_2909	[S] COG3037 Uncharacterized protein conserved in bacteria
gene_2911	[EM] COG0329 Dihydrodipicolinate synthase/N-acetylneuraminate lyase
gene_2913	[G] COG0800 2-keto-3-deoxy-6-phosphogluconate aldolase
gene_2915	[GT] COG1762 Phosphotransferase system mannitol/fructose-specific IIA domain (Ntr-type)
gene_2917	[HI] COG3697 Phosphoribosyl-dephospho-CoA transferase (holo-ACP synthetase)
gene_2918	[C] COG3051 Citrate lyase, alpha subunit
gene_2919	[C] COG3051 Citrate lyase, alpha subunit
gene_2920	[G] COG2301 Citrate lyase beta subunit
gene_2921	[C] COG3052 Citrate lyase, gamma subunit
gene_2923	[H] COG0669 Phosphopantetheine adenylyltransferase
gene_2925	[C] COG1883 Na+-transporting methylmalonyl-CoA/oxaloacetate decarboxylase, beta subunit
gene_2926	[I] COG0511 Biotin carboxyl carrier protein
gene_2928	[C] COG2851 H+/citrate symporter
gene_2929	[C] COG2851 H+/citrate symporter
gene_2931	[J] COG1859 RNA:NAD 2'-phosphotransferase
gene_2932	NULL
gene_2933	[R] COG2085 Predicted dinucleotide-binding enzymes
gene_2934	[K] COG1695 Predicted transcriptional regulators
gene_2935	NULL
gene_2936	[C] COG0778 Nitroreductase
gene_2937	[V] COG1131 ABC-type multidrug transport system, ATPase component
gene_2938	[M] COG3559 Putative exporter of polyketide antibiotics
gene_2939	[K] COG1309 Transcriptional regulator
gene_2942	[GEPR] COG0477 Permeases of the major facilitator superfamily
gene_2943	[R] COG0730 Predicted permeases
gene_2946	[R] COG4814 Uncharacterized protein with an alpha/beta hydrolase fold
gene_2947	[K] COG2186 Transcriptional regulators
gene_2948	[V] COG1131 ABC-type multidrug transport system, ATPase component
gene_2950	[J] COG1670 Acetyltransferases, including N-acetylases of ribosomal proteins
gene_2951	[E] COG4608 ABC-type oligopeptide transport system, ATPase component
gene_2953	[EP] COG0444 ABC-type dipeptide/oligopeptide/nickel transport system, ATPase component
gene_2957	[EP] COG1173 ABC-type dipeptide/oligopeptide/nickel transport systems, permease components
gene_2958	[EP] COG1173 ABC-type dipeptide/oligopeptide/nickel transport systems, permease components
gene_2960	[L] COG2801 Transposase and inactivated derivatives
gene_2961	[L] COG2801 Transposase and inactivated derivatives
gene_2966	NULL
gene_2968	[U] COG3505 Type IV secretory pathway, VirD4 components
gene_2974	[U] COG3451 Type IV secretory pathway, VirB4 components
gene_2976	[M] COG0791 Cell wall-associated hydrolases (invasion-associated proteins)
gene_2981	[M] COG1209 dTDP-glucose pyrophosphorylase
gene_2983	[M] COG2148 Sugar transferases involved in lipopolysaccharide synthesis
gene_2984	[MG] COG0451 Nucleoside-diphosphate-sugar epimerases
gene_2985	[MG] COG0451 Nucleoside-diphosphate-sugar epimerases
gene_2986	[E] COG0765 ABC-type amino acid transport system, permease component
gene_2987	[E] COG0765 ABC-type amino acid transport system, permease component
gene_2988	[ET] COG0834 ABC-type amino acid transport/signal transduction systems, periplasmic component/domain
gene_2990	[E] COG1126 ABC-type polar amino acid transport system, ATPase component
gene_2994	[P] COG0735 Fe2+/Zn2+ uptake regulation proteins
gene_2995	[P] COG0735 Fe2+/Zn2+ uptake regulation proteins
gene_2997	[F] COG0194 Guanylate kinase
gene_2998	[KR] COG0454 Histone acetyltransferase HPA2 and related acetyltransferases
gene_3000	[M] COG0791 Cell wall-associated hydrolases (invasion-associated proteins)
gene_3001	[J] COG0162 Tyrosyl-tRNA synthetase
gene_3002	[P] COG0053 Predicted Co/Zn/Cd cation transporters
gene_3003	[K] COG0640 Predicted transcriptional regulators
gene_3004	[H] COG1477 Membrane-associated lipoprotein involved in thiamine biosynthesis
gene_3005	[M] COG1209 dTDP-glucose pyrophosphorylase
gene_3008	[G] COG0366 Glycosidases
gene_3009	[G] COG0366 Glycosidases
gene_3011	[QR] COG0500 SAM-dependent methyltransferases
gene_3013	[KG] COG1349 Transcriptional regulators of sugar metabolism
gene_3014	[GT] COG1762 Phosphotransferase system mannitol/fructose-specific IIA domain (Ntr-type)
gene_3015	[G] COG3414 Phosphotransferase system, galactitol-specific IIB component
gene_3016	[G] COG3775 Phosphotransferase system, galactitol-specific IIC component
gene_3017	[G] COG3775 Phosphotransferase system, galactitol-specific IIC component
gene_3020	[G] COG3775 Phosphotransferase system, galactitol-specific IIC component
gene_3023	[G] COG0235 Ribulose-5-phosphate 4-epimerase and related epimerases and aldolases
gene_3024	[K] COG2188 Transcriptional regulators
gene_3025	[G] COG1455 Phosphotransferase system cellobiose-specific component IIC
gene_3027	[G] COG0383 Alpha-mannosidase
gene_3028	[S] COG3538 Uncharacterized conserved protein
gene_3029	[KG] COG1940 Transcriptional regulator/sugar kinase
gene_3030	[G] COG2723 Beta-glucosidase/6-phospho-beta-glucosidase/beta-galactosidase
gene_3031	[G] COG2723 Beta-glucosidase/6-phospho-beta-glucosidase/beta-galactosidase
gene_3032	[G] COG1440 Phosphotransferase system cellobiose-specific component IIB
gene_3033	[G] COG1447 Phosphotransferase system cellobiose-specific component IIA
gene_3034	[GT] COG1762 Phosphotransferase system mannitol/fructose-specific IIA domain (Ntr-type)
gene_3035	[G] COG0800 2-keto-3-deoxy-6-phosphogluconate aldolase
gene_3036	[GT] COG1762 Phosphotransferase system mannitol/fructose-specific IIA domain (Ntr-type)
gene_3037	[G] COG3414 Phosphotransferase system, galactitol-specific IIB component
gene_3039	[G] COG3775 Phosphotransferase system, galactitol-specific IIC component
gene_3040	[G] COG3775 Phosphotransferase system, galactitol-specific IIC component
gene_3042	[MR] COG4948 L-alanine-DL-glutamate epimerase and related enzymes of enolase superfamily
gene_3047	[EH] COG0115 Branched-chain amino acid aminotransferase/4-amino-4-deoxychorismate lyase
gene_3048	[G] COG0366 Glycosidases
gene_3049	[G] COG0058 Glucan phosphorylase
gene_3050	[G] COG0058 Glucan phosphorylase
gene_3051	[G] COG0297 Glycogen synthase
gene_3053	[G] COG0448 ADP-glucose pyrophosphorylase
gene_3054	[G] COG0448 ADP-glucose pyrophosphorylase
gene_3055	[G] COG0296 1,4-alpha-glucan branching enzyme
gene_3056	[G] COG0296 1,4-alpha-glucan branching enzyme
gene_3057	[G] COG0296 1,4-alpha-glucan branching enzyme
gene_3058	[EH] COG0115 Branched-chain amino acid aminotransferase/4-amino-4-deoxychorismate lyase
gene_3061	[S] COG4990 Uncharacterized protein conserved in bacteria
[truncated: 514 more rows]
