# Supplementary material for: The viable but nonculturable state induction and genomic analyses of Lactobacillus casei BM‐LC14617, a beer‐spoilage bacterium
Source: Microbiologyopen. 2017 Jul 6;6(5):e00506. doi: 10.1002/mbo3.506 (PMC5635166; doi:10.1002/mbo3.506)
Supplement: Supplementary file 3 [file MBO3-6-na-s003.xlsx]

## Sheet: kegg
Table S3 KEGG pathway annotation of genes in L. casei strain BM-LC14617
KEGG term	Id	Sample number	Background number	P-Value	Corrected P-Value	Genes	Hyperlink
Glycolysis / Gluconeogenesis	ko00010	25	128	2.787e-07	3.9018e-06	gene_0031|gene_0032|gene_0033|gene_0034|gene_0036|gene_0049|gene_0050|gene_0089|gene_0090|gene_0186|gene_0274|gene_0387|gene_0388|gene_0409|gene_0410|gene_0743|gene_0744|gene_0942|gene_0943|gene_1113|gene_1171|gene_1302|gene_1342|gene_1421|gene_1528|gene_1575|gene_1613|gene_1670|gene_1739|gene_1803|gene_1924|gene_1925|gene_1926|gene_1974|gene_1975|gene_2185|gene_2435|gene_2500|gene_2501|gene_2525…	http://www.genome.jp/kegg-bin/show_pathway?ko00010
Citrate cycle	ko00020	8	78	0.1485	0.2835	gene_0049|gene_0050|gene_0743|gene_0744|gene_0752|gene_1107|gene_1575|gene_1739|gene_2376|	http://www.genome.jp/kegg-bin/show_pathway?ko00020
Pentose phosphate pathway	ko00030	21	111	4.018e-06	4.50016e-05	gene_0003|gene_0064|gene_0065|gene_0388|gene_0409|gene_0410|gene_0657|gene_0658|gene_0659|gene_0673|gene_0722|gene_0723|gene_0814|gene_0815|gene_0940|gene_0952|gene_0998|gene_1171|gene_1271|gene_1272|gene_1273|gene_1356|gene_1357|gene_1419|gene_1917|gene_2397|gene_2501|gene_2525|gene_2582|gene_2685|gene_2713|gene_2724|gene_2815|gene_2817|gene_2818|gene_2892|gene_2912|gene_2913|gene_3035|gene_3149…	http://www.genome.jp/kegg-bin/show_pathway?ko00030
Pentose and glucuronate interconversions	ko00040	11	119	0.1751	0.324343	gene_0660|gene_0661|gene_0662|gene_0663|gene_0664|gene_0665|gene_0666|gene_0952|gene_2697|gene_2700|gene_2701|gene_2703|gene_2820|gene_2821|gene_2822|gene_3473|gene_3627|	http://www.genome.jp/kegg-bin/show_pathway?ko00040
Fructose and mannose metabolism	ko00051	23	152	6.275e-05	0.000502	gene_0033|gene_0369|gene_0370|gene_0371|gene_0377|gene_0380|gene_0381|gene_0382|gene_0383|gene_0384|gene_0387|gene_0388|gene_0391|gene_0392|gene_0398|gene_0405|gene_0409|gene_0410|gene_1171|gene_1239|gene_1240|gene_1241|gene_1242|gene_1243|gene_1251|gene_1358|gene_1359|gene_1386|gene_1387|gene_1388|gene_1391|gene_1411|gene_1412|gene_1415|gene_1416|gene_1823|gene_1824|gene_1825|gene_1826|gene_1945…	http://www.genome.jp/kegg-bin/show_pathway?ko00051
Galactose metabolism	ko00052	32	120	1.334e-12	5.6028e-11	gene_0188|gene_0396|gene_0397|gene_0482|gene_0483|gene_0484|gene_0485|gene_0869|gene_0870|gene_0980|gene_1244|gene_1245|gene_1246|gene_1392|gene_1516|gene_1518|gene_1562|gene_1563|gene_1564|gene_1659|gene_1660|gene_1661|gene_1662|gene_1663|gene_1664|gene_1665|gene_1666|gene_1667|gene_1668|gene_1670|gene_1673|gene_1674|gene_1675|gene_1678|gene_1940|gene_1941|gene_1942|gene_1959|gene_1960|gene_1961…	http://www.genome.jp/kegg-bin/show_pathway?ko00052
Ascorbate and aldarate metabolism	ko00053	4	92	0.6616	0.771867	gene_0412|gene_2374|gene_2691|gene_2692|gene_2693|gene_2694|gene_2695|gene_2696|gene_2907|gene_2908|gene_2909|	http://www.genome.jp/kegg-bin/show_pathway?ko00053
Fatty acid biosynthesis	ko00061	11	84	0.01852	0.06482	gene_2012|gene_2013|gene_2566|gene_2786|gene_3528|gene_3529|gene_3531|gene_3532|gene_3534|gene_3535|gene_3536|gene_3537|gene_3540|gene_3543|gene_3896|gene_3897|	http://www.genome.jp/kegg-bin/show_pathway?ko00061
Fatty acid degradation	ko00071	3	104	0.2169	0.360784	gene_0194|gene_0195|gene_0942|gene_0943|gene_1302|gene_3261|	http://www.genome.jp/kegg-bin/show_pathway?ko00071
Synthesis and degradation of ketone bodies	ko00072	3	15	0.06033	0.155476	gene_0191|gene_0192|gene_0194|gene_0195|gene_3091|	http://www.genome.jp/kegg-bin/show_pathway?ko00072
Primary bile acid biosynthesis	ko00120	1	66	0.1892	0.324343	gene_1192|	http://www.genome.jp/kegg-bin/show_pathway?ko00120
Secondary bile acid biosynthesis	ko00121	1	44	0.5218	0.659116	gene_1192|	http://www.genome.jp/kegg-bin/show_pathway?ko00121
Ubiquinone and other terpenoid-quinone biosynthesis	ko00130	1	146	0.002451	0.0123925	gene_1909|	http://www.genome.jp/kegg-bin/show_pathway?ko00130
Oxidative phosphorylation	ko00190	16	232	0.5819	0.70284	gene_0244|gene_0245|gene_0246|gene_0247|gene_0249|gene_0250|gene_0251|gene_0252|gene_0253|gene_0254|gene_0618|gene_1049|gene_1264|gene_1321|gene_1322|gene_1323|gene_2113|gene_2116|gene_2117|gene_2249|gene_2250|gene_2376|gene_3203|gene_3365|gene_3736|gene_3737|gene_3738|	http://www.genome.jp/kegg-bin/show_pathway?ko00190
Photosynthesis	ko00195	8	75	0.1392	0.2688	gene_0244|gene_0245|gene_0246|gene_0247|gene_0249|gene_0250|gene_0251|gene_0252|gene_0253|gene_0254|	http://www.genome.jp/kegg-bin/show_pathway?ko00195
Arginine biosynthesis	ko00220	4	80	0.9999	0.9999	gene_1163|gene_1527|gene_2446|gene_3824|gene_3825|	http://www.genome.jp/kegg-bin/show_pathway?ko00220
Purine metabolism	ko00230	49	359	2.518e-07	3.84567e-06	gene_0008|gene_0097|gene_0147|gene_0148|gene_0149|gene_0150|gene_0151|gene_0152|gene_0153|gene_0154|gene_0155|gene_0156|gene_0157|gene_0158|gene_0159|gene_0316|gene_0320|gene_0321|gene_0360|gene_0361|gene_0362|gene_0363|gene_0434|gene_0516|gene_0737|gene_0761|gene_0775|gene_0961|gene_0962|gene_0998|gene_1014|gene_1030|gene_1039|gene_1125|gene_1270|gene_1271|gene_1272|gene_1317|gene_1419|gene_1705…	http://www.genome.jp/kegg-bin/show_pathway?ko00230
Pyrimidine metabolism	ko00240	41	234	1.897e-09	6.37392e-08	gene_0055|gene_0097|gene_0125|gene_0255|gene_0262|gene_0316|gene_0360|gene_0361|gene_0362|gene_0363|gene_0434|gene_0761|gene_0775|gene_0880|gene_0961|gene_1014|gene_1018|gene_1028|gene_1067|gene_1270|gene_1318|gene_1319|gene_1320|gene_1689|gene_1690|gene_1705|gene_1706|gene_1707|gene_1722|gene_1724|gene_1725|gene_1726|gene_1727|gene_1728|gene_1729|gene_1730|gene_1732|gene_1733|gene_1734|gene_1735…	http://www.genome.jp/kegg-bin/show_pathway?ko00240
Alanine, aspartate and glutamate metabolism	ko00250	20	96	1.42e-06	1.704e-05	gene_0152|gene_0460|gene_0726|gene_1163|gene_1353|gene_1437|gene_1527|gene_1724|gene_1727|gene_1728|gene_1729|gene_1730|gene_1732|gene_1733|gene_2009|gene_2010|gene_2011|gene_2028|gene_2220|gene_2446|gene_2676|gene_2864|gene_3330|gene_3331|gene_3574|gene_3824|gene_3825|	http://www.genome.jp/kegg-bin/show_pathway?ko00250
Tetracycline biosynthesis	ko00253	4	43	0.335	0.468179	gene_3528|gene_3529|gene_3532|gene_3896|gene_3897|	http://www.genome.jp/kegg-bin/show_pathway?ko00253
Glycine, serine and threonine metabolism	ko00260	16	144	0.02168	0.0729318	gene_0036|gene_0089|gene_0090|gene_0256|gene_0257|gene_0400|gene_0535|gene_0572|gene_0574|gene_0744|gene_1113|gene_1352|gene_1610|gene_1611|gene_1612|gene_1613|gene_1739|gene_1803|gene_2001|gene_2185|gene_2790|gene_2846|gene_2847|gene_2848|gene_2849|gene_2850|gene_2871|gene_3484|gene_3485|gene_3503|gene_3504|	http://www.genome.jp/kegg-bin/show_pathway?ko00260
Monobactam biosynthesis	ko00261	4	68	0.9999	0.9999	gene_0572|gene_0574|gene_0582|gene_0583|gene_0584|gene_0585|gene_0586|gene_2849|gene_2850|gene_2911|	http://www.genome.jp/kegg-bin/show_pathway?ko00261
Cysteine and methionine metabolism	ko00270	18	155	0.0104	0.0426146	gene_0241|gene_0401|gene_0402|gene_0572|gene_0574|gene_1236|gene_1472|gene_1499|gene_1500|gene_1501|gene_1528|gene_1606|gene_1610|gene_1611|gene_1612|gene_1974|gene_1975|gene_2367|gene_2598|gene_2676|gene_2738|gene_2848|gene_2849|gene_2850|gene_3058|gene_3128|gene_3129|gene_3214|	http://www.genome.jp/kegg-bin/show_pathway?ko00270
Valine, leucine and isoleucine degradation	ko00280	8	109	0.5469	0.675582	gene_0191|gene_0192|gene_0194|gene_0195|gene_0702|gene_0744|gene_1739|gene_1740|gene_1741|gene_1743|gene_3058|	http://www.genome.jp/kegg-bin/show_pathway?ko00280
Valine, leucine and isoleucine biosynthesis	ko00290	3	41	0.7384	0.835039	gene_1352|gene_2039|gene_2040|gene_3058|	http://www.genome.jp/kegg-bin/show_pathway?ko00290
Lysine biosynthesis	ko00300	13	82	0.001466	0.0082096	gene_0263|gene_0264|gene_0572|gene_0573|gene_0574|gene_0575|gene_0576|gene_0577|gene_0578|gene_0579|gene_0580|gene_0582|gene_0583|gene_0584|gene_0585|gene_0586|gene_0727|gene_2002|gene_2003|gene_2078|gene_2848|gene_2849|gene_2850|gene_2856|gene_2911|gene_3338|	http://www.genome.jp/kegg-bin/show_pathway?ko00300
Lysine degradation	ko00310	2	125	0.03591	0.107402	gene_0194|gene_0195|gene_2220|	http://www.genome.jp/kegg-bin/show_pathway?ko00310
Arginine and proline metabolism	ko00330	7	174	0.3372	0.468179	gene_0872|gene_1767|gene_1768|gene_2226|gene_2227|gene_2441|gene_2442|gene_2444|gene_2756|gene_2867|gene_3217|gene_3832|	http://www.genome.jp/kegg-bin/show_pathway?ko00330
Carbapenem biosynthesis	ko00332	2	52	0.7702	0.851274	gene_1767|gene_1768|	http://www.genome.jp/kegg-bin/show_pathway?ko00332
Histidine metabolism	ko00340	12	91	0.01288	0.0480853	gene_0588|gene_0589|gene_0590|gene_0591|gene_0593|gene_0594|gene_0595|gene_0596|gene_0597|gene_0598|gene_0599|gene_0600|gene_2064|gene_2065|gene_3815|	http://www.genome.jp/kegg-bin/show_pathway?ko00340
Tyrosine metabolism	ko00350	5	147	0.2233	0.364217	gene_0492|gene_0588|gene_0599|gene_0600|gene_0942|gene_0943|gene_1302|gene_2070|gene_2220|gene_3261|	http://www.genome.jp/kegg-bin/show_pathway?ko00350
Phenylalanine metabolism	ko00360	2	148	0.008934	0.0375228	gene_0588|gene_0599|gene_0600|gene_2226|gene_2227|	http://www.genome.jp/kegg-bin/show_pathway?ko00360
Chlorocyclohexane and chlorobenzene degradation	ko00361	2	126	0.03644	0.107402	gene_0901|gene_2142|	http://www.genome.jp/kegg-bin/show_pathway?ko00361
Benzoate degradation	ko00362	5	157	0.1764	0.324343	gene_0194|gene_0195|gene_1817|gene_1818|gene_2142|gene_2260|gene_3235|gene_3299|	http://www.genome.jp/kegg-bin/show_pathway?ko00362
Bisphenol degradation	ko00363	1	31	0.9999	0.9999	gene_0405|gene_2136|gene_3859|	http://www.genome.jp/kegg-bin/show_pathway?ko00363
Tryptophan metabolism	ko00380	2	146	0.0132	0.0482087	gene_0194|gene_0195|gene_2226|gene_2227|	http://www.genome.jp/kegg-bin/show_pathway?ko00380
Phenylalanine, tyrosine and tryptophan biosynthesis	ko00400	8	108	0.544	0.675582	gene_0494|gene_0588|gene_0599|gene_0600|gene_3130|gene_3132|gene_3484|gene_3485|gene_3486|gene_3487|gene_3488|	http://www.genome.jp/kegg-bin/show_pathway?ko00400
Novobiocin biosynthesis	ko00401	1	64	0.1855	0.324343	gene_0588|gene_0599|gene_0600|	http://www.genome.jp/kegg-bin/show_pathway?ko00401
Taurine and hypotaurine metabolism	ko00430	3	47	0.764	0.851274	gene_0428|gene_0827|gene_1353|gene_1911|	http://www.genome.jp/kegg-bin/show_pathway?ko00430
Phosphonate and phosphinate metabolism	ko00440	1	87	0.06642	0.159408	gene_3197|	http://www.genome.jp/kegg-bin/show_pathway?ko00440
Selenocompound metabolism	ko00450	7	56	0.08315	0.188773	gene_0880|gene_1236|gene_1472|gene_1499|gene_1500|gene_1501|gene_1592|gene_2160|gene_2526|gene_2598|gene_3218|	http://www.genome.jp/kegg-bin/show_pathway?ko00450
Cyanoamino acid metabolism	ko00460	5	78	0.813	0.886909	gene_0256|gene_0257|gene_1149|gene_1150|gene_1151|gene_2009|gene_2010|gene_2011|gene_3030|gene_3031|gene_3063|	http://www.genome.jp/kegg-bin/show_pathway?ko00460
D-Glutamine and D-glutamate metabolism	ko00471	2	19	0.3265	0.463906	gene_0099|gene_2344|	http://www.genome.jp/kegg-bin/show_pathway?ko00471
D-Alanine metabolism	ko00473	4	12	0.004712	0.021395	gene_0374|gene_0922|gene_0924|gene_3189|gene_3335|	http://www.genome.jp/kegg-bin/show_pathway?ko00473
Glutathione metabolism	ko00480	9	79	0.05949	0.155476	gene_0064|gene_0065|gene_0221|gene_0222|gene_0723|gene_0897|gene_0898|gene_0940|gene_1346|gene_1606|gene_2191|gene_2193|gene_2263|gene_2441|gene_2442|gene_2444|gene_2600|gene_2601|gene_2602|gene_2685|	http://www.genome.jp/kegg-bin/show_pathway?ko00480
Starch and sucrose metabolism	ko00500	24	154	2.715e-05	0.00022806	gene_1149|gene_1150|gene_1151|gene_1392|gene_1421|gene_1512|gene_1513|gene_1514|gene_1515|gene_1516|gene_1518|gene_1534|gene_1535|gene_1536|gene_1556|gene_1557|gene_1558|gene_1559|gene_1562|gene_1563|gene_1564|gene_1955|gene_1956|gene_1959|gene_1960|gene_1961|gene_2048|gene_2435|gene_2525|gene_2803|gene_2804|gene_2805|gene_3008|gene_3009|gene_3030|gene_3031|gene_3047|gene_3049|gene_3050|gene_3051…	http://www.genome.jp/kegg-bin/show_pathway?ko00500
N-Glycan biosynthesis	ko00510	1	80	0.09433	0.200601	gene_3074|gene_3075|	http://www.genome.jp/kegg-bin/show_pathway?ko00510
Other glycan degradation	ko00511	4	19	0.02616	0.0837147	gene_0667|gene_1254|gene_1572|gene_2672|gene_2673|gene_3285|gene_3286|	http://www.genome.jp/kegg-bin/show_pathway?ko00511
Amino sugar and nucleotide sugar metabolism	ko00520	24	256	0.04799	0.136649	gene_0369|gene_0370|gene_0371|gene_0380|gene_0381|gene_0382|gene_0383|gene_0384|gene_0437|gene_0459|gene_0460|gene_0869|gene_0870|gene_0997|gene_1019|gene_1020|gene_1239|gene_1240|gene_1241|gene_1242|gene_1243|gene_1247|gene_1251|gene_1254|gene_1386|gene_1387|gene_1388|gene_1391|gene_1409|gene_1410|gene_1421|gene_1665|gene_1666|gene_1667|gene_1668|gene_1823|gene_1824|gene_1825|gene_1826|gene_2045…	http://www.genome.jp/kegg-bin/show_pathway?ko00520
Streptomycin biosynthesis	ko00521	5	43	0.1871	0.324343	gene_0747|gene_2180|gene_2181|gene_2182|gene_2435|gene_2525|gene_2981|	http://www.genome.jp/kegg-bin/show_pathway?ko00521
Polyketide sugar unit biosynthesis	ko00523	2	75	0.3286	0.463906	gene_2180|gene_2181|gene_2182|gene_2981|	http://www.genome.jp/kegg-bin/show_pathway?ko00523
Butirosin and neomycin biosynthesis	ko00524	1	55	0.2601	0.397244	gene_2435|	http://www.genome.jp/kegg-bin/show_pathway?ko00524
Glycosaminoglycan degradation	ko00531	2	43	0.9999	0.9999	gene_1254|gene_3627|	http://www.genome.jp/kegg-bin/show_pathway?ko00531
Lipopolysaccharide biosynthesis	ko00540	2	69	0.4436	0.583275	gene_2906|gene_3260|	http://www.genome.jp/kegg-bin/show_pathway?ko00540
Peptidoglycan biosynthesis	ko00550	15	68	1.351e-05	0.000133511	gene_0099|gene_0119|gene_0263|gene_0264|gene_0437|gene_0727|gene_0729|gene_0730|gene_0731|gene_0902|gene_0903|gene_1019|gene_1020|gene_1691|gene_1692|gene_2341|gene_2342|gene_2343|gene_2344|gene_2345|gene_2583|gene_3189|gene_3338|	http://www.genome.jp/kegg-bin/show_pathway?ko00550
Glycerolipid metabolism	ko00561	10	111	0.2285	0.369115	gene_0041|gene_0482|gene_0483|gene_0484|gene_0485|gene_1066|gene_1182|gene_1183|gene_1184|gene_1205|gene_1206|gene_1655|gene_1656|gene_1885|gene_1886|gene_2088|gene_2111|gene_2880|gene_2881|gene_3341|gene_3671|gene_3894|gene_3895|gene_3905|	http://www.genome.jp/kegg-bin/show_pathway?ko00561
Inositol phosphate metabolism	ko00562	2	105	0.09646	0.202566	gene_0033|gene_0387|gene_0747|gene_2891|	http://www.genome.jp/kegg-bin/show_pathway?ko00562
Glycerophospholipid metabolism	ko00564	11	162	0.7406	0.835039	gene_0041|gene_0126|gene_0127|gene_0128|gene_0129|gene_0772|gene_0896|gene_1066|gene_1205|gene_1206|gene_1653|gene_1654|gene_1713|gene_1885|gene_1886|gene_2111|gene_2333|gene_2527|gene_2563|gene_2652|gene_2880|gene_2881|gene_3341|gene_3905|	http://www.genome.jp/kegg-bin/show_pathway?ko00564
Arachidonic acid metabolism	ko00590	1	120	0.01082	0.04328	gene_0221|gene_0222|	http://www.genome.jp/kegg-bin/show_pathway?ko00590
Linoleic acid metabolism	ko00591	1	54	0.2598	0.397244	gene_0405|gene_2136|gene_3859|	http://www.genome.jp/kegg-bin/show_pathway?ko00591
Sphingolipid metabolism	ko00600	2	67	0.4398	0.583275	gene_0482|gene_0483|gene_0484|gene_0485|gene_0667|gene_3894|gene_3895|	http://www.genome.jp/kegg-bin/show_pathway?ko00600
Glycosphingolipid biosynthesis - globo series	ko00603	2	32	0.9999	0.9999	gene_0482|gene_0483|gene_0484|gene_0485|gene_1254|gene_3894|gene_3895|	http://www.genome.jp/kegg-bin/show_pathway?ko00603
Glycosphingolipid biosynthesis - ganglio series	ko00604	1	46	0.5284	0.662472	gene_1254|	http://www.genome.jp/kegg-bin/show_pathway?ko00604
Pyruvate metabolism	ko00620	28	126	2.916e-09	6.9984e-08	gene_0049|gene_0050|gene_0060|gene_0190|gene_0194|gene_0195|gene_0428|gene_0623|gene_0743|gene_0744|gene_0752|gene_0827|gene_0942|gene_0943|gene_1089|gene_1107|gene_1170|gene_1434|gene_1528|gene_1575|gene_1739|gene_1911|gene_1974|gene_1975|gene_2110|gene_2376|gene_2500|gene_2769|gene_2855|gene_2925|gene_3191|gene_3214|gene_3528|gene_3529|gene_3532|gene_3604|gene_3754|gene_3896|gene_3897|	http://www.genome.jp/kegg-bin/show_pathway?ko00620
Dioxin degradation	ko00621	1	84	0.06386	0.155485	gene_3299|	http://www.genome.jp/kegg-bin/show_pathway?ko00621
Xylene degradation	ko00622	2	73	0.326	0.463906	gene_2142|gene_3299|	http://www.genome.jp/kegg-bin/show_pathway?ko00622
Chloroalkane and chloroalkene degradation	ko00625	4	71	0.9999	0.9999	gene_0405|gene_0901|gene_0942|gene_0943|gene_1302|gene_2136|gene_3261|gene_3859|	http://www.genome.jp/kegg-bin/show_pathway?ko00625
Naphthalene degradation	ko00626	2	89	0.1782	0.324343	gene_0942|gene_0943|gene_1302|gene_3261|	http://www.genome.jp/kegg-bin/show_pathway?ko00626
Aminobenzoate degradation	ko00627	4	151	0.08553	0.191587	gene_0060|gene_0492|gene_0887|gene_2070|gene_2226|gene_2227|	http://www.genome.jp/kegg-bin/show_pathway?ko00627
Glyoxylate and dicarboxylate metabolism	ko00630	8	156	0.7376	0.835039	gene_0194|gene_0195|gene_0256|gene_0257|gene_0657|gene_0744|gene_1089|gene_1163|gene_1739|gene_2001|gene_2446|gene_2752|gene_2818|gene_2912|gene_2913|gene_3035|	http://www.genome.jp/kegg-bin/show_pathway?ko00630
Propanoate metabolism	ko00640	14	144	0.08037	0.185836	gene_0194|gene_0195|gene_0428|gene_0623|gene_0744|gene_0827|gene_1528|gene_1739|gene_1740|gene_1741|gene_1743|gene_1911|gene_1974|gene_1975|gene_3091|gene_3214|gene_3528|gene_3529|gene_3532|gene_3896|gene_3897|	http://www.genome.jp/kegg-bin/show_pathway?ko00640
Ethylbenzene degradation	ko00642	1	32	0.7204	0.828953	gene_0492|gene_2070|	http://www.genome.jp/kegg-bin/show_pathway?ko00642
Styrene degradation	ko00643	2	47	0.9999	0.9999	gene_2142|gene_2226|gene_2227|	http://www.genome.jp/kegg-bin/show_pathway?ko00643
Butanoate metabolism	ko00650	11	128	0.263	0.398054	gene_0191|gene_0192|gene_0194|gene_0195|gene_0405|gene_0623|gene_0942|gene_0943|gene_1737|gene_1738|gene_2038|gene_2039|gene_2040|gene_2136|gene_2220|gene_2376|gene_3859|	http://www.genome.jp/kegg-bin/show_pathway?ko00650
C5-Branched dibasic acid metabolism	ko00660	2	58	0.5834	0.70284	gene_2038|gene_2039|gene_2040|	http://www.genome.jp/kegg-bin/show_pathway?ko00660
One carbon pool by folate	ko00670	10	43	0.0002259	0.0015813	gene_0148|gene_0149|gene_0150|gene_0256|gene_0257|gene_0957|gene_0975|gene_1473|gene_1717|gene_1718|gene_2473|gene_2474|gene_3117|	http://www.genome.jp/kegg-bin/show_pathway?ko00670
Methane metabolism	ko00680	12	236	0.5857	0.70284	gene_0034|gene_0036|gene_0089|gene_0090|gene_0256|gene_0257|gene_0274|gene_0388|gene_0400|gene_0409|gene_0410|gene_0428|gene_0827|gene_1113|gene_1171|gene_1356|gene_1357|gene_1613|gene_1803|gene_1911|gene_2185|gene_2501|gene_2790|gene_2871|gene_2892|gene_3503|gene_3504|gene_3789|	http://www.genome.jp/kegg-bin/show_pathway?ko00680
Carbon fixation in photosynthetic organisms	ko00710	11	60	0.0009813	0.00606	gene_0031|gene_0032|gene_0033|gene_0387|gene_0388|gene_0409|gene_0410|gene_0814|gene_0815|gene_0952|gene_1171|gene_1434|gene_1575|gene_2815|gene_2891|gene_2892|gene_3149|gene_3754|gene_3789|	http://www.genome.jp/kegg-bin/show_pathway?ko00710
Carbon fixation pathways in prokaryotes	ko00720	14	151	0.1226	0.254281	gene_0194|gene_0195|gene_0428|gene_0752|gene_0827|gene_0975|gene_1107|gene_1473|gene_1717|gene_1718|gene_1911|gene_2376|gene_3528|gene_3529|gene_3532|gene_3754|gene_3896|gene_3897|	http://www.genome.jp/kegg-bin/show_pathway?ko00720
Thiamine metabolism	ko00730	7	55	0.08075	0.185836	gene_0951|gene_2310|gene_2311|gene_2368|gene_2369|gene_2409|gene_2410|gene_2411|gene_2412|gene_2414|gene_3555|gene_3556|	http://www.genome.jp/kegg-bin/show_pathway?ko00730
Riboflavin metabolism	ko00740	1	51	0.3724	0.504542	gene_0791|gene_0792|	http://www.genome.jp/kegg-bin/show_pathway?ko00740
Vitamin B6 metabolism	ko00750	3	52	0.9999	0.9999	gene_1474|gene_2847|gene_2900|	http://www.genome.jp/kegg-bin/show_pathway?ko00750
Nicotinate and nicotinamide metabolism	ko00760	7	110	0.8417	0.906446	gene_0073|gene_0217|gene_0218|gene_0220|gene_1270|gene_2562|gene_2588|gene_2641|gene_2714|gene_2725|	http://www.genome.jp/kegg-bin/show_pathway?ko00760
Pantothenate and CoA biosynthesis	ko00770	8	65	0.06108	0.155476	gene_0095|gene_0515|gene_0755|gene_0960|gene_1744|gene_1745|gene_2039|gene_2040|gene_3058|gene_3336|	http://www.genome.jp/kegg-bin/show_pathway?ko00770
Biotin metabolism	ko00780	4	52	0.5595	0.686102	gene_0899|gene_0900|gene_2566|gene_2786|gene_3531|gene_3534|gene_3535|gene_3543|	http://www.genome.jp/kegg-bin/show_pathway?ko00780
Lipoic acid metabolism	ko00785	1	11	0.5014	0.643017	gene_1700|	http://www.genome.jp/kegg-bin/show_pathway?ko00785
Folate biosynthesis	ko00790	2	83	0.2444	0.390362	gene_2316|gene_2317|gene_2473|	http://www.genome.jp/kegg-bin/show_pathway?ko00790
Retinol metabolism	ko00830	1	73	0.1338	0.261377	gene_1302|gene_3261|	http://www.genome.jp/kegg-bin/show_pathway?ko00830
Porphyrin and chlorophyll metabolism	ko00860	3	232	0.0007171	0.00463357	gene_0793|gene_0794|gene_2870|gene_3627|	http://www.genome.jp/kegg-bin/show_pathway?ko00860
Terpenoid backbone biosynthesis	ko00900	11	99	0.05451	0.147705	gene_0191|gene_0192|gene_0193|gene_0194|gene_0195|gene_0771|gene_0971|gene_0986|gene_0987|gene_0988|gene_1910|gene_2253|gene_2254|gene_3472|gene_3939|gene_3940|gene_3941|gene_3942|	http://www.genome.jp/kegg-bin/show_pathway?ko00900
Limonene and pinene degradation	ko00903	1	79	0.093	0.200308	gene_0492|gene_2070|	http://www.genome.jp/kegg-bin/show_pathway?ko00903
Zeatin biosynthesis	ko00908	1	48	0.3673	0.50318	gene_2438|gene_2439|	http://www.genome.jp/kegg-bin/show_pathway?ko00908
Nitrogen metabolism	ko00910	5	76	0.8091	0.886909	gene_1163|gene_1527|gene_1628|gene_1629|gene_2446|gene_3330|gene_3331|	http://www.genome.jp/kegg-bin/show_pathway?ko00910
Sulfur metabolism	ko00920	6	122	0.7064	0.81845	gene_0282|gene_0288|gene_0289|gene_0937|gene_3128|gene_3129|gene_3251|	http://www.genome.jp/kegg-bin/show_pathway?ko00920
Phenylpropanoid biosynthesis	ko00940	3	98	0.2875	0.43125	gene_1149|gene_1150|gene_1151|gene_3030|gene_3031|gene_3063|	http://www.genome.jp/kegg-bin/show_pathway?ko00940
Flavone and flavonol biosynthesis	ko00944	1	62	0.1835	0.324343	gene_3627|	http://www.genome.jp/kegg-bin/show_pathway?ko00944
Tropane, piperidine and pyridine alkaloid biosynthesis	ko00960	1	95	0.03064	0.0953244	gene_0588|gene_0599|gene_0600|	http://www.genome.jp/kegg-bin/show_pathway?ko00960
Aminoacyl-tRNA biosynthesis	ko00970	26	117	1.037e-08	1.93573e-07	gene_0014|gene_0015|gene_0016|gene_0091|gene_0122|gene_0233|gene_0774|gene_0933|gene_0957|gene_1051|gene_1052|gene_1053|gene_1683|gene_2035|gene_2160|gene_2315|gene_2355|gene_2357|gene_2419|gene_2420|gene_3001|gene_3005|gene_3145|gene_3146|gene_3147|gene_3218|gene_3306|gene_3307|gene_3308|gene_3309|gene_3310|gene_3342|gene_3343|gene_3344|gene_3648|gene_3874|	http://www.genome.jp/kegg-bin/show_pathway?ko00970
Metabolism of xenobiotics by cytochrome P450	ko00980	2	155	0.006329	0.0279808	gene_1302|gene_2263|gene_3261|	http://www.genome.jp/kegg-bin/show_pathway?ko00980
Drug metabolism - cytochrome P450	ko00982	2	124	0.03548	0.107402	gene_1302|gene_2263|gene_3261|	http://www.genome.jp/kegg-bin/show_pathway?ko00982
Drug metabolism - other enzymes	ko00983	7	72	0.2115	0.35532	gene_0008|gene_0262|gene_0516|gene_0737|gene_1067|gene_2422|gene_3627|	http://www.genome.jp/kegg-bin/show_pathway?ko00983
Biosynthesis of unsaturated fatty acids	ko01040	2	84	0.2463	0.390362	gene_0503|gene_0504|gene_2566|gene_2786|gene_3535|	http://www.genome.jp/kegg-bin/show_pathway?ko01040
Nonribosomal peptide structures	ko01054	1	69	0.1291	0.2582	gene_0726|	http://www.genome.jp/kegg-bin/show_pathway?ko01054
Biosynthesis of vancomycin group antibiotics	ko01055	1	49	0.3684	0.50318	gene_2180|gene_2181|gene_2182|	http://www.genome.jp/kegg-bin/show_pathway?ko01055
Metabolic pathways	ko01100	333	4442	0.00101	0.00606	gene_0008|gene_0031|gene_0032|gene_0033|gene_0034|gene_0036|gene_0041|gene_0049|gene_0050|gene_0055|gene_0064|gene_0065|gene_0073|gene_0089|gene_0090|gene_0095|gene_0097|gene_0099|gene_0125|gene_0147|gene_0148|gene_0149|gene_0150|gene_0151|gene_0152|gene_0153|gene_0154|gene_0155|gene_0156|gene_0157|gene_0158|gene_0159|gene_0188|gene_0190|gene_0191|gene_0192|gene_0194|gene_0195|gene_0217|gene_0218…	http://www.genome.jp/kegg-bin/show_pathway?ko01100
Biosynthesis of secondary metabolites	ko01110	141	1974	0.07742	0.183191	gene_0008|gene_0031|gene_0032|gene_0033|gene_0034|gene_0036|gene_0041|gene_0049|gene_0050|gene_0064|gene_0065|gene_0089|gene_0090|gene_0147|gene_0148|gene_0149|gene_0150|gene_0151|gene_0152|gene_0153|gene_0154|gene_0155|gene_0156|gene_0157|gene_0158|gene_0159|gene_0191|gene_0192|gene_0193|gene_0194|gene_0195|gene_0241|gene_0256|gene_0257|gene_0274|gene_0320|gene_0321|gene_0387|gene_0388|gene_0409…	http://www.genome.jp/kegg-bin/show_pathway?ko01110
Microbial metabolism in diverse environments	ko01120	90	1918	0.01129	0.0441098	gene_0031|gene_0032|gene_0033|gene_0034|gene_0036|gene_0049|gene_0050|gene_0060|gene_0064|gene_0065|gene_0089|gene_0090|gene_0194|gene_0195|gene_0256|gene_0257|gene_0274|gene_0387|gene_0388|gene_0398|gene_0400|gene_0405|gene_0409|gene_0410|gene_0412|gene_0428|gene_0492|gene_0535|gene_0572|gene_0573|gene_0574|gene_0575|gene_0576|gene_0582|gene_0583|gene_0584|gene_0585|gene_0586|gene_0657|gene_0658…	http://www.genome.jp/kegg-bin/show_pathway?ko01120
Biosynthesis of antibiotics	ko01130	100	1508	0.4351	0.583275	gene_0031|gene_0032|gene_0033|gene_0034|gene_0036|gene_0049|gene_0050|gene_0064|gene_0065|gene_0089|gene_0090|gene_0147|gene_0148|gene_0149|gene_0150|gene_0151|gene_0152|gene_0153|gene_0154|gene_0155|gene_0156|gene_0157|gene_0158|gene_0159|gene_0191|gene_0192|gene_0193|gene_0194|gene_0195|gene_0256|gene_0257|gene_0274|gene_0320|gene_0321|gene_0387|gene_0388|gene_0400|gene_0409|gene_0410|gene_0459…	http://www.genome.jp/kegg-bin/show_pathway?ko01130
Carbon metabolism	ko01200	50	455	0.0001092	0.000833891	gene_0031|gene_0032|gene_0033|gene_0034|gene_0036|gene_0049|gene_0050|gene_0064|gene_0065|gene_0089|gene_0090|gene_0194|gene_0195|gene_0256|gene_0257|gene_0274|gene_0387|gene_0388|gene_0400|gene_0409|gene_0410|gene_0428|gene_0657|gene_0658|gene_0659|gene_0673|gene_0722|gene_0723|gene_0743|gene_0744|gene_0752|gene_0827|gene_0940|gene_0952|gene_0975|gene_0998|gene_1107|gene_1113|gene_1171|gene_1352…	http://www.genome.jp/kegg-bin/show_pathway?ko01200
2-Oxocarboxylic acid metabolism	ko01210	4	210	0.008022	0.0345563	gene_0572|gene_0574|gene_2039|gene_2040|gene_2849|gene_2850|gene_3058|	http://www.genome.jp/kegg-bin/show_pathway?ko01210
Fatty acid metabolism	ko01212	11	179	0.9999	0.9999	gene_0194|gene_0195|gene_2566|gene_2786|gene_3528|gene_3529|gene_3531|gene_3532|gene_3534|gene_3535|gene_3536|gene_3537|gene_3540|gene_3543|gene_3896|gene_3897|	http://www.genome.jp/kegg-bin/show_pathway?ko01212
Degradation of aromatic compounds	ko01220	6	453	1.027e-06	1.3272e-05	gene_0942|gene_0943|gene_1302|gene_1817|gene_1818|gene_2142|gene_2260|gene_3235|gene_3261|gene_3299|	http://www.genome.jp/kegg-bin/show_pathway?ko01220
Biosynthesis of amino acids	ko01230	71	355	2.2e-16	1.848e-14	gene_0031|gene_0032|gene_0033|gene_0034|gene_0036|gene_0089|gene_0090|gene_0241|gene_0256|gene_0257|gene_0274|gene_0387|gene_0388|gene_0400|gene_0409|gene_0410|gene_0494|gene_0535|gene_0572|gene_0573|gene_0574|gene_0575|gene_0576|gene_0577|gene_0578|gene_0579|gene_0580|gene_0582|gene_0583|gene_0584|gene_0585|gene_0586|gene_0588|gene_0589|gene_0590|gene_0591|gene_0593|gene_0594|gene_0595|gene_0596…	http://www.genome.jp/kegg-bin/show_pathway?ko01230
beta-Lactam resistance	ko01501	9	105	0.303	0.450478	gene_0119|gene_0547|gene_0812|gene_0813|gene_0902|gene_0903|gene_1691|gene_1692|gene_2638|gene_2791|gene_2792|gene_2793|gene_2794|gene_2795|gene_2952|gene_2953|gene_2957|gene_2958|gene_3279|gene_3813|gene_3814|	http://www.genome.jp/kegg-bin/show_pathway?ko01501
Vancomycin resistance	ko01502	5	46	0.2038	0.345842	gene_0374|gene_2342|gene_2343|gene_2345|gene_3189|gene_3335|gene_3338|	http://www.genome.jp/kegg-bin/show_pathway?ko01502
Cationic antimicrobial peptide	ko01503	6	74	0.4609	0.600242	gene_0919|gene_0922|gene_0923|gene_0924|gene_1042|gene_2204|gene_2205|gene_2206|	http://www.genome.jp/kegg-bin/show_pathway?ko01503
ABC transporters	ko02010	56	581	0.001183	0.00685324	gene_0277|gene_0278|gene_0279|gene_0280|gene_0282|gene_0288|gene_0289|gene_0311|gene_0312|gene_0313|gene_0441|gene_0442|gene_0443|gene_0444|gene_0445|gene_0446|gene_0447|gene_0448|gene_0547|gene_0680|gene_0694|gene_0695|gene_0696|gene_0697|gene_0802|gene_0812|gene_0813|gene_1193|gene_1257|gene_1280|gene_1281|gene_1282|gene_1283|gene_1284|gene_1285|gene_1305|gene_1324|gene_1325|gene_1326|gene_1334…	http://www.genome.jp/kegg-bin/show_pathway?ko02010
Two-component system	ko02020	38	504	0.1887	0.324343	gene_0194|gene_0195|gene_0630|gene_0631|gene_0633|gene_0919|gene_0922|gene_0923|gene_0924|gene_1163|gene_1321|gene_1322|gene_1323|gene_1822|gene_2079|gene_2204|gene_2205|gene_2206|gene_2274|gene_2275|gene_2359|gene_2376|gene_2425|gene_2426|gene_2446|gene_2545|gene_2546|gene_2547|gene_2548|gene_2638|gene_2769|gene_2916|gene_2917|gene_2918|gene_2919|gene_2920|gene_2921|gene_2922|gene_2923|gene_3084…	http://www.genome.jp/kegg-bin/show_pathway?ko02020
Bacterial chemotaxis	ko02030	2	33	0.9999	0.9999	gene_1549|gene_1551|gene_2398|gene_2399|	http://www.genome.jp/kegg-bin/show_pathway?ko02030
Phosphotransferase system	ko02060	36	136	7.328e-14	4.10368e-12	gene_0162|gene_0163|gene_0187|gene_0188|gene_0189|gene_0369|gene_0370|gene_0371|gene_0380|gene_0381|gene_0382|gene_0383|gene_0384|gene_0391|gene_0392|gene_0396|gene_0397|gene_0412|gene_0980|gene_1141|gene_1142|gene_1144|gene_1145|gene_1146|gene_1147|gene_1148|gene_1230|gene_1231|gene_1232|gene_1233|gene_1234|gene_1239|gene_1240|gene_1241|gene_1242|gene_1243|gene_1275|gene_1276|gene_1277|gene_1278…	http://www.genome.jp/kegg-bin/show_pathway?ko02060
Ribosome biogenesis in eukaryotes	ko03008	1	83	0.06341	0.155485	gene_1218|	http://www.genome.jp/kegg-bin/show_pathway?ko03008
Ribosome	ko03010	51	144	2.2e-16	1.848e-14	gene_0052|gene_0053|gene_0084|gene_0085|gene_0299|gene_0300|gene_0315|gene_0317|gene_0318|gene_0324|gene_0325|gene_0326|gene_0327|gene_0328|gene_0329|gene_0330|gene_0331|gene_0332|gene_0333|gene_0334|gene_0335|gene_0336|gene_0337|gene_0338|gene_0339|gene_0340|gene_0341|gene_0342|gene_0343|gene_0344|gene_0345|gene_0346|gene_0347|gene_0355|gene_0357|gene_0563|gene_0762|gene_0763|gene_0949|gene_1021…	http://www.genome.jp/kegg-bin/show_pathway?ko03010
RNA transport	ko03013	2	142	0.01263	0.0480853	gene_2477|gene_2512|	http://www.genome.jp/kegg-bin/show_pathway?ko03013
RNA degradation	ko03018	9	79	0.05949	0.155476	gene_0034|gene_0042|gene_0274|gene_0797|gene_1844|gene_1965|gene_2486|gene_2501|gene_3203|gene_3337|gene_3444|gene_3454|gene_3455|gene_3456|	http://www.genome.jp/kegg-bin/show_pathway?ko03018
RNA polymerase	ko03020	5	52	0.2498	0.392209	gene_0316|gene_0360|gene_0361|gene_0362|gene_0363|gene_0961|gene_1014|	http://www.genome.jp/kegg-bin/show_pathway?ko03020
DNA replication	ko03030	14	60	1.309e-05	0.000133511	gene_0097|gene_0434|gene_0761|gene_0775|gene_1715|gene_1800|gene_1801|gene_2016|gene_2080|gene_2176|gene_2177|gene_2199|gene_2462|gene_2502|gene_3304|gene_3346|gene_3347|gene_3587|	http://www.genome.jp/kegg-bin/show_pathway?ko03030
Protein export	ko03060	10	40	0.0001184	0.000864835	gene_0061|gene_0323|gene_0861|gene_0862|gene_0944|gene_0945|gene_1220|gene_1221|gene_1719|gene_1868|gene_1903|gene_1923|gene_1967|gene_2157|gene_2158|gene_2240|gene_2553|gene_2599|gene_2831|	http://www.genome.jp/kegg-bin/show_pathway?ko03060
Bacterial secretion system	ko03070	9	76	0.051	0.140459	gene_0061|gene_0323|gene_0861|gene_0862|gene_0944|gene_0945|gene_1220|gene_1221|gene_1903|gene_1923|gene_1967|gene_2157|gene_2158|gene_2240|gene_2553|gene_2599|gene_2831|gene_2968|gene_3350|	http://www.genome.jp/kegg-bin/show_pathway?ko03070
PPAR signaling pathway	ko03320	1	64	0.1855	0.324343	gene_1655|gene_1656|gene_2088|	http://www.genome.jp/kegg-bin/show_pathway?ko03320
Base excision repair	ko03410	11	41	2.679e-05	0.00022806	gene_0096|gene_0097|gene_0427|gene_0435|gene_0436|gene_1034|gene_1058|gene_1172|gene_1173|gene_1312|gene_1687|gene_1688|gene_3346|gene_3347|gene_3423|gene_3544|	http://www.genome.jp/kegg-bin/show_pathway?ko03410
Nucleotide excision repair	ko03420	7	48	0.02641	0.0837147	gene_0020|gene_0021|gene_0097|gene_0506|gene_0521|gene_1811|gene_1977|gene_1978|gene_1979|gene_3247|gene_3346|gene_3347|gene_3348|	http://www.genome.jp/kegg-bin/show_pathway?ko03420
Mismatch repair	ko03430	16	45	5.012e-09	1.05252e-07	gene_0434|gene_0506|gene_0521|gene_0761|gene_0775|gene_0926|gene_0972|gene_0973|gene_0974|gene_2016|gene_2080|gene_2176|gene_2177|gene_2199|gene_2502|gene_3346|gene_3347|gene_3348|gene_3423|gene_3619|gene_3620|gene_3623|	http://www.genome.jp/kegg-bin/show_pathway?ko03430
Homologous recombination	ko03440	19	61	2.465e-09	6.902e-08	gene_0035|gene_0038|gene_0097|gene_0434|gene_0761|gene_0775|gene_0958|gene_0959|gene_1069|gene_1203|gene_1204|gene_1797|gene_2016|gene_2080|gene_2083|gene_2176|gene_2177|gene_2197|gene_2199|gene_2502|gene_2561|gene_2735|gene_2736|gene_3423|gene_3841|gene_3842|gene_3843|gene_3844|	http://www.genome.jp/kegg-bin/show_pathway?ko03440
HIF-1 signaling pathway	ko04066	4	86	0.8201	0.888883	gene_0031|gene_0034|gene_0049|gene_0050|gene_0274|	http://www.genome.jp/kegg-bin/show_pathway?ko04066
FoxO signaling pathway	ko04068	1	105	0.02181	0.0729318	gene_3593|gene_3594|	http://www.genome.jp/kegg-bin/show_pathway?ko04068
Phosphatidylinositol signaling system	ko04070	3	79	0.6336	0.754928	gene_0747|gene_0772|gene_1066|	http://www.genome.jp/kegg-bin/show_pathway?ko04070
Phospholipase D signaling pathway	ko04072	1	113	0.01548	0.0553328	gene_1066|	http://www.genome.jp/kegg-bin/show_pathway?ko04072
Cell cycle - Caulobacter	ko04112	10	33	1.926e-05	0.00017976	gene_0029|gene_0751|gene_0773|gene_2079|gene_2345|gene_2346|gene_2347|gene_2348|gene_2349|gene_3241|gene_3587|	http://www.genome.jp/kegg-bin/show_pathway?ko04112
Sulfur relay system	ko04122	3	32	0.4444	0.583275	gene_2310|gene_2311|gene_2368|gene_2369|gene_2373|	http://www.genome.jp/kegg-bin/show_pathway?ko04122
Protein processing in endoplasmic reticulum	ko04141	1	147	0.002508	0.0123925	gene_2174|gene_3777|	http://www.genome.jp/kegg-bin/show_pathway?ko04141
Lysosome	ko04142	3	107	0.2196	0.361694	gene_0667|gene_1254|gene_3627|	http://www.genome.jp/kegg-bin/show_pathway?ko04142
Peroxisome	ko04146	2	73	0.326	0.463906	gene_3593|gene_3594|gene_3942|	http://www.genome.jp/kegg-bin/show_pathway?ko04146
AMPK signaling pathway	ko04152	1	106	0.02214	0.0729318	gene_2501|	http://www.genome.jp/kegg-bin/show_pathway?ko04152
Longevity regulating pathway - mammal	ko04211	1	75	0.0903	0.197018	gene_3593|gene_3594|	http://www.genome.jp/kegg-bin/show_pathway?ko04211
Plant-pathogen interaction	ko04626	1	84	0.06386	0.155485	gene_1655|gene_1656|gene_2088|	http://www.genome.jp/kegg-bin/show_pathway?ko04626
Glutamatergic synapse	ko04724	1	94	0.04671	0.135298	gene_1163|gene_2446|	http://www.genome.jp/kegg-bin/show_pathway?ko04724
GABAergic synapse	ko04727	1	75	0.0903	0.197018	gene_1163|gene_2446|	http://www.genome.jp/kegg-bin/show_pathway?ko04727
Insulin signaling pathway	ko04910	2	91	0.1812	0.324343	gene_2851|gene_3047|gene_3049|gene_3050|	http://www.genome.jp/kegg-bin/show_pathway?ko04910
Prolactin signaling pathway	ko04917	1	69	0.1291	0.2582	gene_1667|gene_1668|	http://www.genome.jp/kegg-bin/show_pathway?ko04917
Thyroid hormone synthesis	ko04918	2	71	0.325	0.463906	gene_0221|gene_0222|gene_1346|gene_2191|gene_2193|	http://www.genome.jp/kegg-bin/show_pathway?ko04918
Glucagon signaling pathway	ko04922	6	82	0.6406	0.757893	gene_0049|gene_0050|gene_0089|gene_0090|gene_1528|gene_1974|gene_1975|gene_2185|gene_2500|gene_3047|gene_3049|gene_3050|gene_3214|gene_3503|gene_3504|	http://www.genome.jp/kegg-bin/show_pathway?ko04922
Type II diabetes mellitus	ko04930	1	44	0.5218	0.659116	gene_2500|	http://www.genome.jp/kegg-bin/show_pathway?ko04930
Insulin resistance	ko04931	2	94	0.1286	0.2582	gene_0460|gene_3047|gene_3049|gene_3050|	http://www.genome.jp/kegg-bin/show_pathway?ko04931
Type I diabetes mellitus	ko04940	1	28	0.9999	0.9999	gene_1844|	http://www.genome.jp/kegg-bin/show_pathway?ko04940
Alzheimer's disease	ko05010	1	149	0.001607	0.0087089	gene_0031|	http://www.genome.jp/kegg-bin/show_pathway?ko05010
Huntington's disease	ko05016	1	153	0.001705	0.00895125	gene_3593|gene_3594|	http://www.genome.jp/kegg-bin/show_pathway?ko05016
Vibrio cholerae pathogenic cycle	ko05111	2	48	0.7685	0.851274	gene_1822|gene_2738|	http://www.genome.jp/kegg-bin/show_pathway?ko05111
Legionellosis	ko05134	2	71	0.325	0.463906	gene_1844|gene_3428|	http://www.genome.jp/kegg-bin/show_pathway?ko05134
Staphylococcus aureus infection	ko05150	6	79	0.4854	0.627286	gene_0919|gene_0922|gene_0923|gene_0924|gene_2204|gene_2205|gene_2206|gene_3864|gene_3865|gene_3866|	http://www.genome.jp/kegg-bin/show_pathway?ko05150
Tuberculosis	ko05152	3	141	0.0496	0.13888	gene_0797|gene_1844|gene_2359|gene_2545|	http://www.genome.jp/kegg-bin/show_pathway?ko05152
Pathways in cancer	ko05200	1	343	2.594e-08	4.35792e-07	gene_1107|	http://www.genome.jp/kegg-bin/show_pathway?ko05200
Viral carcinogenesis	ko05203	1	135	0.003374	0.0157453	gene_2500|	http://www.genome.jp/kegg-bin/show_pathway?ko05203
Chemical carcinogenesis	ko05204	1	135	0.003374	0.0157453	gene_2263|	http://www.genome.jp/kegg-bin/show_pathway?ko05204
Proteoglycans in cancer	ko05205	1	169	0.0005229	0.00351389	gene_1218|	http://www.genome.jp/kegg-bin/show_pathway?ko05205
Renal cell carcinoma	ko05211	1	55	0.2601	0.397244	gene_1107|	http://www.genome.jp/kegg-bin/show_pathway?ko05211
Central carbon metabolism in cancer	ko05230	6	84	0.6462	0.759172	gene_0049|gene_0050|gene_0089|gene_0090|gene_0940|gene_2185|gene_2500|gene_2501|gene_3503|gene_3504|	http://www.genome.jp/kegg-bin/show_pathway?ko05230
Choline metabolism in cancer	ko05231	1	73	0.1338	0.261377	gene_1066|	http://www.genome.jp/kegg-bin/show_pathway?ko05231
Primary immunodeficiency	ko05340	2	36	0.9999	0.9999	gene_0427|gene_1317|	http://www.genome.jp/kegg-bin/show_pathway?ko05340
